# Supplementary material for: CCDC66 regulation of cytoskeleton and cilia stability is important for signaling and epithelial organization
Source: PLoS Biol. 2025 Jul 29;23(7):e3003313. doi: 10.1371/journal.pbio.3003313 (PMC12324684; doi:10.1371/journal.pbio.3003313)
Supplement: S1 Table — Column explanations were placed to sheet named “Legend”. (XLSX) [file pbio.3003313.s007.xlsx]

## Sheet: Legend
Tab 1
Merged raw data of the mass spectrophotometry results for Miniturbo CCDC66 ciliated, Miniturbo CCDC66 1-hour disassembly and Miniturbo CCDC66 6-hour disassembly with their respectful Miniturbo control datasets.
Tab 2
Merged mass spectrophotometry results for Miniturbo CCDC66 ciliated, Miniturbo CCDC66 1-hour disassembly, Miniturbo CCDC66 6-hour disassembly with their respectful Miniturbo control datasets were normalized by dividing raw PSM value to the sum of the PSM values of the respectful technical replicate of the biological replicate. The normazlied PSM values were denoted next to the each respectful col…
Tab 3
Merged mass spectrophotometry results for Miniturbo CCDC66 ciliated, Miniturbo CCDC66 1-hour disassembly, Miniturbo CCDC66 6-hour disassembly with their respectful Miniturbo control datasets and the normalized PSM values by dividing raw PSM value to the sum of the PSM values of the respectful technical replicate of the biological replicates and the average value of each biological replicates tech…
Tab 4
Merged mass spectrophotometry results for Miniturbo CCDC66 ciliated, Miniturbo CCDC66 1-hour disassembly and Miniturbo CCDC66 6-hour disassembly datasets and the normalized PSM values by dividing raw PSM value to the sum of the PSM values of the respectful technical replicate of the biological replicates and the average value of each biological replicates technical replicates representing the ave…
Tab 5
The final list of Minuturbo CCDC66 1h and 6 h deciliation lists unique hits individually upon removal of Miniturbo CCDC66 ciliated hits to define deciliation unique interactome. Common hits between Miniturbo CCDC66 1h and 6 h deciliation excluding common ones with the Miniturbo CCDC66 ciliation interactome is also repsresented.
Tab 6
Gene onotlogy (GO) analysis for Miniturbo CCDC66 1-hour disassembly and Miniturbo CCDC66 6-hour disassembly interactome upon removal of common hits with ciliated interactome to generate a disassembly specific dataset.
Tab 7
High confidence categories upon Gene onotlogy (GO) analysis of disassembly interactome.

## Sheet: Tab 1
	Accession	Description	Gene	Checked	Checked_1	Checked_2	Checked_3	Checked_4	Checked_5	Checked_6	Checked_7	Checked_8	Master_9	Sum PEP Score_10	# Peptides_11	# Unique Peptides_12	MW [kDa]_13	Score Mascot: Mascot_14	Score Mascot: Mascot_15	MW [kDa]_16	MW [kDa]_17	# Unique Peptides_18	# Unique Peptides_19	Protein FDR Confidence: Combined	Protein FDR Confidence: Combined_1	Protein FDR Confidence: Combined_2	Protein FDR Confidence: Combined_3	Protein FDR Confidence: Combined_4	Protein FDR Confidence: Combined_5	Protein FDR Confidence: Combined_6	Protein FDR Confidence: Combined_7	Protein FDR Confidence: Combined_8	Exp. q-value: Combined_9	Coverage [%]_10	# PSMs_11	# AAs_12	calc. pI_13	Score Sequest HT: Sequest HT_14	Score Sequest HT: Sequest HT_15	calc. pI_16	calc. pI_17	# AAs_18	# AAs_19	Master	Master_1	Master_2	Master_3	Master_4	Master_5
0	A1L317	Keratin, type I cytoskeletal 24 OS	NONE																	54	54																			5.01	5.01
1	A1L317	Keratin, type I cytoskeletal 24 OS=Mus musculus OX=10090 GN=Krt24 PE=2 SV=2	Krt24																	54	54																			5.01	5.01
2	A2A432	Cullin-4B OS=Mus musculus OX=10090 GN=Cul4b PE=1 SV=1	Cul4b	FALSE	FALSE		FALSE													110.6	110.6			High	High		High													8.37	8.37			Master Protein	Master Protein		Master Protein
3	A2A432	Cullin-4B OS	NONE	FALSE	FALSE		FALSE													110.6	110.6			High	High		High													8.37	8.37			Master Protein	Master Protein		Master Protein
4	A2A5R2	Brefeldin A-inhibited guanine nucleotide-exchange protein 2 OS=Mus musculus OX=10090 GN=Arfgef2 PE=1 SV=1	Arfgef2	FALSE	FALSE															202.1	202.1	2	2	High	High															6.55	6.55	1792	1792	Master Protein	Master Protein
5	A2A5R2	Brefeldin A-inhibited guanine nucleotide-exchange protein 2 OS	NONE	FALSE	FALSE															202.1	202.1	2	2	High	High															6.55	6.55	1792	1792	Master Protein	Master Protein
6	A2A791	Zinc finger MYM-type protein 4 OS	NONE																			1	1																			1549	1549
7	A2A791	Zinc finger MYM-type protein 4 OS=Mus musculus OX=10090 GN=Zmym4 PE=1 SV=1	Zmym4																			1	1																			1549	1549
8	A2A884	Transcription factor HIVEP3 OS	NONE																	253.3	253.3																			7.5	7.5
9	A2A884	Transcription factor HIVEP3 OS=Mus musculus OX=10090 GN=Hivep3 PE=1 SV=1	Hivep3																	253.3	253.3																			7.5	7.5
10	A2A8Z1	Oxysterol-binding protein-related protein 9 OS	NONE																	83.1	83.1	1	1																	6.07	6.07	736	736
11	A2A8Z1	Oxysterol-binding protein-related protein 9 OS=Mus musculus OX=10090 GN=Osbpl9 PE=1 SV=1	Osbpl9																	83.1	83.1	1	1																	6.07	6.07	736	736
12	A2A935	Histone-lysine N-methyltransferase PRDM16 OS=Mus musculus OX=10090 GN=Prdm16 PE=1 SV=1	Prdm16	FALSE	FALSE	FALSE	FALSE					FALSE			1		140.8			140.8	140.8	1	1	Medium	Medium	High	Medium					Medium			1		6.1			6.1	6.1	1275	1275	Master Protein	Master Protein	Master Protein	Master Protein
13	A2A935	Histone-lysine N-methyltransferase PRDM16 OS	NONE	FALSE	FALSE	FALSE	FALSE					FALSE			1		140.8			140.8	140.8	1	1	Medium	Medium	High	Medium					Medium			1		6.1			6.1	6.1	1275	1275	Master Protein	Master Protein	Master Protein	Master Protein
14	A2AAJ9	Obscurin OS=Mus musculus OX=10090 GN=Obscn PE=1 SV=3	Obscn											0.952																				0
15	A2ABV5	Mediator of RNA polymerase II transcription subunit 14 OS=Mus musculus OX=10090 GN=Med14 PE=1 SV=1	Med14		FALSE																				Medium																				Master Protein
16	A2ADA5	tRNA pseudouridine synthase-like 1 OS=Mus musculus OX=10090 GN=Pusl1 PE=1 SV=1	Pusl1	FALSE																				High																				Master Protein
17	A2AF47	Dedicator of cytokinesis protein 11 OS=Mus musculus OX=10090 GN=Dock11 PE=1 SV=1	Dock11					FALSE		FALSE										237.6	237.6	1	1					Medium		Medium										7.78	7.78	2073	2073					Master Protein
18	A2AF47	Dedicator of cytokinesis protein 11 OS	NONE					FALSE		FALSE										237.6	237.6	1	1					Medium		Medium										7.78	7.78	2073	2073					Master Protein
19	A2AGL3	Ryanodine receptor 3 OS=Mus musculus OX=10090 GN=Ryr3 PE=1 SV=1	Ryr3																																			0
20	A2AGT5	Cytoskeleton-associated protein 5 OS=Mus musculus OX=10090 GN=Ckap5 PE=1 SV=1	Ckap5			FALSE	FALSE													225.5	225.5	4	4			High	High													7.96	7.96	2032	2032			Master Protein	Master Protein
21	A2AGT5	Cytoskeleton-associated protein 5 OS	NONE			FALSE	FALSE													225.5	225.5	4	4			High	High													7.96	7.96	2032	2032			Master Protein	Master Protein
22	A2AI08	Taperin OS=Mus musculus OX=10090 GN=Tprn PE=1 SV=1	Tprn							FALSE										80	80	1	1							High								1.83		7.09	7.09	749	749
23	A2AI08	Taperin OS	NONE							FALSE										80	80	1	1							High								1.83		7.09	7.09	749	749
24	A2AIL4	NADH dehydrogenase (ubiquinone) complex I, assembly factor 6 OS	NONE																	38.3	38.3																			9.44	9.44
25	A2AIL4	NADH dehydrogenase (ubiquinone) complex I, assembly factor 6 OS=Mus musculus OX=10090 GN=Ndufaf6 PE=1 SV=1	Ndufaf6																	38.3	38.3																			9.44	9.44
26	A2AIV2	Protein virilizer homolog OS	NONE																	201.3	201.3	2	2																	4.96	4.96	1811	1811
27	A2AIV2	Protein virilizer homolog OS=Mus musculus OX=10090 GN=Virma PE=1 SV=1	Virma																	201.3	201.3	2	2																	4.96	4.96	1811	1811
28	A2AJI0	MAP7 domain-containing protein 1 OS	NONE																			1	1																			846	846
29	A2AJI0	MAP7 domain-containing protein 1 OS=Mus musculus OX=10090 GN=Map7d1 PE=1 SV=1	Map7d1																			1	1																			846	846
30	A2ALU4	Protein Shroom2 OS=Mus musculus OX=10090 GN=Shroom2 PE=1 SV=1	Shroom2	FALSE				FALSE	FALSE	FALSE	FALSE	FALSE	Master Protein	2.068	2	1				164.6	164.6	5	5	High				High	High	High	High	High	0.003	2	2	1481		21.83	4.89	6.7	6.7	1481	1481	Master Protein				Master Protein	Master Protein
31	A2ALU4	Protein Shroom2 OS	NONE	FALSE				FALSE	FALSE	FALSE	FALSE	FALSE	Master Protein	2.068	2	1				164.6	164.6	5	5	High				High	High	High	High	High	0.003	2	2	1481		21.83	4.89	6.7	6.7	1481	1481	Master Protein				Master Protein	Master Protein
32	A2AM05	Centlein OS=Mus musculus OX=10090 GN=Cntln PE=1 SV=1	Cntln	FALSE	FALSE			FALSE	FALSE	FALSE						3								High	High			High	High	High						1397								Master Protein	Master Protein			Master Protein	Master Protein
33	A2AN08	E3 ubiquitin-protein ligase UBR4 OS=Mus musculus OX=10090 GN=Ubr4 PE=1 SV=1	Ubr4	FALSE	FALSE															571.9	571.9	2	2	High	High															6.06	6.06	5180	5180	Master Protein	Master Protein
34	A2AN08	E3 ubiquitin-protein ligase UBR4 OS	NONE	FALSE	FALSE															571.9	571.9	2	2	High	High															6.06	6.06	5180	5180	Master Protein	Master Protein
35	A2AP18	1-phosphatidylinositol 4,5-bisphosphate phosphodiesterase eta-2 OS=Mus musculus OX=10090 GN=Plch2 PE=1 SV=2	Plch2		FALSE																				Medium																				Master Protein
36	A2APB8	Targeting protein for Xklp2 OS=Mus musculus OX=10090 GN=Tpx2 PE=1 SV=1	Tpx2																																			0
37	A2AQ25	Sickle tail protein OS=Mus musculus OX=10090 GN=Skt PE=1 SV=1	Skt		FALSE											1				212.9	212.9	1	1		High											1946				7.77	7.77	1946	1946		Master Protein
38	A2AQ25	Sickle tail protein OS	NONE		FALSE											1				212.9	212.9	1	1		High											1946				7.77	7.77	1946	1946		Master Protein
39	A2AR02	Peptidyl-prolyl cis-trans isomerase G OS=Mus musculus OX=10090 GN=Ppig PE=1 SV=1	Ppig																																				0
40	A2ARZ3	Fibrous sheath-interacting protein 2 OS=Mus musculus OX=10090 GN=Fsip2 PE=1 SV=3	Fsip2		FALSE																				Medium																				Master Protein
41	A2ASQ1	Agrin OS=Mus musculus OX=10090 GN=Agrn PE=1 SV=1	Agrn			FALSE	FALSE																			High	High																			Master Protein	Master Protein
42	A2ASS6	Titin OS=Mus musculus OX=10090 GN=Ttn PE=1 SV=1	Ttn			FALSE																				Medium																				Master Protein
43	A2AU37	Double-strand-break repair protein rad21-like protein 1 OS=Mus musculus OX=10090 GN=Rad21l1 PE=1 SV=2	Rad21l1							FALSE																				High
44	A2AUM9	Centrosomal protein of 152 kDa OS=Mus musculus OX=10090 GN=Cep152 PE=1 SV=1	Cep152	FALSE	FALSE		FALSE	FALSE	FALSE	FALSE	FALSE	FALSE	Master Protein	28.945	15	14	196.4							High	High		High	High	High	High	High	High	0	8	16	1736	5.66							Master Protein	Master Protein		Master Protein	Master Protein	Master Protein
45	A2AWA9	Rab GTPase-activating protein 1 OS	NONE																	120.7	120.7	1	1																	5.25	5.25	1064	1064
46	A2AWA9	Rab GTPase-activating protein 1 OS=Mus musculus OX=10090 GN=Rabgap1 PE=1 SV=1	Rabgap1																	120.7	120.7	1	1																	5.25	5.25	1064	1064
47	A2BE28	Ribosomal biogenesis protein LAS1L OS=Mus musculus OX=10090 GN=Las1l PE=1 SV=1	Las1l	FALSE	FALSE					FALSE	FALSE				1	1	89.4			89.4	89.4	3	3	High	High					High	High				1	776	4.44			4.44	4.44	776	776	Master Protein	Master Protein
48	A2BE28	Ribosomal biogenesis protein LAS1L OS	NONE	FALSE	FALSE					FALSE	FALSE				1	1	89.4			89.4	89.4	3	3	High	High					High	High				1	776	4.44			4.44	4.44	776	776	Master Protein	Master Protein
49	A2CG49	Kalirin OS=Mus musculus OX=10090 GN=Kalrn PE=1 SV=1	Kalrn					FALSE		FALSE																		High		High																		Master Protein
50	A2RSJ4	UHRF1-binding protein 1-like OS=Mus musculus OX=10090 GN=Uhrf1bp1l PE=1 SV=2	Uhrf1bp1l					FALSE	FALSE	FALSE	FALSE	FALSE		4.099	1		161.8			161.8	161.8	3	3					High	High	High	High	High		1	1		6.61	15.21	2.87	6.61	6.61	1457	1457					Master Protein	Master Protein
51	A2RSJ4	UHRF1-binding protein 1-like OS	NONE					FALSE	FALSE	FALSE	FALSE	FALSE		4.099	1		161.8			161.8	161.8	3	3					High	High	High	High	High		1	1		6.61	15.21	2.87	6.61	6.61	1457	1457					Master Protein	Master Protein
52	A2V9Z4	Serum albumin OS=Macaca fascicularis OX=9541 GN=ALB PE=2 SV=1	ALB	FALSE	FALSE	FALSE	FALSE												84	68.8	68.8	5	5	High	High	High	High													6.28	6.28	608	608	Master Protein	Master Protein	Master Protein	Master Protein
53	A2V9Z4	Serum albumin OS	NONE	FALSE	FALSE	FALSE	FALSE												84	68.8	68.8	5	5	High	High	High	High													6.28	6.28	608	608	Master Protein	Master Protein	Master Protein	Master Protein
54	A3EWL3	DNA repair protein REV1 OS	NONE																			1	1																			1105	1105
55	A3EWL3	DNA repair protein REV1 OS=Arabidopsis thaliana OX=3702 GN=REV1 PE=2 SV=1	REV1																			1	1																			1105	1105
56	A3KGB4	TBC1 domain family member 8B OS	NONE																	127.8	127.8	1	1																	5.49	5.49	1114	1114
57	A3KGB4	TBC1 domain family member 8B OS=Mus musculus OX=10090 GN=Tbc1d8b PE=1 SV=1	Tbc1d8b																	127.8	127.8	1	1																	5.49	5.49	1114	1114
58	A5YKK6	CCR4-NOT transcription complex subunit 1 OS	NONE																	266.8	266.8	4	4																	7.11	7.11	2376	2376
59	A5YKK6	CCR4-NOT transcription complex subunit 1 OS=Homo sapiens OX=9606 GN=CNOT1 PE=1 SV=2	CNOT1																	266.8	266.8	4	4																	7.11	7.11	2376	2376
60	A6H8H2	DENN domain-containing protein 4C OS	NONE																			2	2																			1906	1906
61	A6H8H2	DENN domain-containing protein 4C OS=Mus musculus OX=10090 GN=Dennd4c PE=1 SV=1	Dennd4c																			2	2																			1906	1906
62	A6PWD2	Forkhead-associated domain-containing protein 1 OS=Mus musculus OX=10090 GN=Fhad1 PE=2 SV=1	Fhad1				FALSE																				Medium																				Master Protein
63	A8C756	Thyroid adenoma-associated protein homolog OS	NONE																	217.2	217.2	2	2																	6.25	6.25	1938	1938
64	A8C756	Thyroid adenoma-associated protein homolog OS=Mus musculus OX=10090 GN=Thada PE=1 SV=1	Thada																	217.2	217.2	2	2																	6.25	6.25	1938	1938
65	A8MQN2	Protein LNK1 OS=Arabidopsis thaliana OX=3702 GN=LNK1 PE=1 SV=1	LNK1			FALSE																				Medium																				Master Protein
66	A8MS85	Transcription elongation factor SPT6 homolog OS	NONE																	184.9	184.9																			5.22	5.22
67	A8MS85	Transcription elongation factor SPT6 homolog OS=Arabidopsis thaliana OX=3702 GN=SPT6 PE=1 SV=1	SPT6																	184.9	184.9																			5.22	5.22
68	A8Y986	Squirrel monkey agnoprotein OS=Squirrel monkey polyomavirus OX=452475 GN=agnogene PE=3 SV=1	agnogene				FALSE																				High																				Master Protein
69	B0VXL7	Cyclin-dependent kinase 14 OS	NONE																			1	1																			451	451
70	B0VXL7	Cyclin-dependent kinase 14 OS=Plecturocebus moloch OX=9523 GN=CDK14 PE=3 SV=1	CDK14																			1	1																			451	451
71	B1AQ75	Keratin, type I cuticular Ha6 OS=Mus musculus OX=10090 GN=Krt36 PE=1 SV=1	Krt36	FALSE																				High																				Master Protein
72	B1ARD6	Schlafen family member 9 OS	NONE																	103.9	103.9	1	1																	7.3	7.3	910	910
73	B1ARD6	Schlafen family member 9 OS=Mus musculus OX=10090 GN=Slfn9 PE=2 SV=1	Slfn9																	103.9	103.9	1	1																	7.3	7.3	910	910
74	B1AVH7	TBC1 domain family member 2A OS=Mus musculus OX=10090 GN=Tbc1d2 PE=2 SV=1	Tbc1d2					FALSE	FALSE	FALSE	FALSE	FALSE	Master Protein	8.445	1	1	104.2			104.2	104.2	2	2					High	High	High	High	High	0	3	1	922	6.43	5.3	2.61	6.43	6.43	922	922					Master Protein	Master Protein
75	B1AVH7	TBC1 domain family member 2A OS	NONE					FALSE	FALSE	FALSE	FALSE	FALSE	Master Protein	8.445	1	1	104.2			104.2	104.2	2	2					High	High	High	High	High	0	3	1	922	6.43	5.3	2.61	6.43	6.43	922	922					Master Protein	Master Protein
76	B1AVY7	Kinesin-like protein KIF16B OS=Mus musculus OX=10090 GN=Kif16b PE=1 SV=1	Kif16b									FALSE								150	150	1	1									High						2.54		6.44	6.44	1312	1312
77	B1AVY7	Kinesin-like protein KIF16B OS	NONE									FALSE								150	150	1	1									High						2.54		6.44	6.44	1312	1312
78	B1AZI6	THO complex subunit 2 OS=Mus musculus OX=10090 GN=Thoc2 PE=1 SV=1	Thoc2										Master Protein																				0.021
79	B1B1A0	Lethal(3)malignant brain tumor-like protein 4 OS=Mus musculus OX=10090 GN=L3mbtl4 PE=2 SV=2	L3mbtl4				FALSE																				Medium																				Master Protein
80	B1MTH4	Dolichyldiphosphatase 1 OS	NONE																	27	27	1	1																	9.44	9.44	238	238
81	B1MTH4	Dolichyldiphosphatase 1 OS=Plecturocebus moloch OX=9523 GN=DOLPP1 PE=3 SV=1	DOLPP1																	27	27	1	1																	9.44	9.44	238	238
82	B1MTK1	THO complex subunit 2 OS=Plecturocebus moloch OX=9523 GN=THOC2 PE=3 SV=1	THOC2	FALSE	FALSE	FALSE	FALSE													183.5	183.5	1	1	High	High	High	High													8.37	8.37	1600	1600	Master Protein	Master Protein	Master Protein	Master Protein
83	B1MTK1	THO complex subunit 2 OS	NONE	FALSE	FALSE	FALSE	FALSE													183.5	183.5	1	1	High	High	High	High													8.37	8.37	1600	1600	Master Protein	Master Protein	Master Protein	Master Protein
84	B2RQC6	CAD protein OS=Mus musculus OX=10090 GN=Cad PE=1 SV=1	Cad	FALSE	FALSE	FALSE	FALSE	FALSE	FALSE		FALSE	FALSE	Master Protein	10.476	9	10	243.1			243.1	243.1	17	17	High	High	High	High	High	High		High	High	0	3	10	2225	6.43			6.43	6.43	2225	2225	Master Protein	Master Protein	Master Protein	Master Protein	Master Protein	Master Protein
85	B2RQC6	CAD protein OS	NONE	FALSE	FALSE	FALSE	FALSE	FALSE	FALSE		FALSE	FALSE	Master Protein	10.476	9	10	243.1			243.1	243.1	17	17	High	High	High	High	High	High		High	High	0	3	10	2225	6.43			6.43	6.43	2225	2225	Master Protein	Master Protein	Master Protein	Master Protein	Master Protein	Master Protein
86	B2RR83	3'-5' RNA helicase YTHDC2 OS	NONE																	161	161																			8.51	8.51
87	B2RR83	3'-5' RNA helicase YTHDC2 OS=Mus musculus OX=10090 GN=Ythdc2 PE=1 SV=1	Ythdc2																	161	161																			8.51	8.51
88	B2RRE7	OTU domain-containing protein 4 OS=Mus musculus OX=10090 GN=Otud4 PE=1 SV=1	Otud4											1.821						123	123	2	2											2						6.76	6.76	1107	1107
89	B2RRE7	OTU domain-containing protein 4 OS	NONE											1.821						123	123	2	2											2						6.76	6.76	1107	1107
90	B2RX88	Centrosome and spindle pole associated protein 1 OS=Mus musculus OX=10090 GN=Cspp1 PE=1 SV=2	Cspp1	FALSE	FALSE	FALSE	FALSE	FALSE	FALSE	FALSE	FALSE	FALSE	Master Protein	4.225	1	1	138.2							High	High	High	High	High	High	High	High	High	0	2	1	1205	7.37							Master Protein	Master Protein	Master Protein	Master Protein	Master Protein	Master Protein
91	B2RY56	RNA-binding protein 25 OS=Mus musculus OX=10090 GN=Rbm25 PE=1 SV=2	Rbm25	FALSE	FALSE	FALSE	FALSE		FALSE		FALSE									99.5	99.5	2	2	High	Medium	High	High		Medium		High							0		6.32	6.32	838	838	Master Protein	Master Protein	Master Protein	Master Protein		Master Protein
92	B2RY56	RNA-binding protein 25 OS	NONE	FALSE	FALSE	FALSE	FALSE		FALSE		FALSE									99.5	99.5	2	2	High	Medium	High	High		Medium		High							0		6.32	6.32	838	838	Master Protein	Master Protein	Master Protein	Master Protein		Master Protein
93	B7ZMP1	Xaa-Pro aminopeptidase 3 OS=Mus musculus OX=10090 GN=Xpnpep3 PE=1 SV=1	Xpnpep3																																			0
94	B7ZNG0	Kinesin-like protein KIF7 OS=Mus musculus OX=10090 GN=Kif7 PE=1 SV=1	Kif7					FALSE																				High																				Master Protein
95	B8ZXI1	Queuine tRNA-ribosyltransferase accessory subunit 2 OS=Mus musculus OX=10090 GN=Qtrt2 PE=1 SV=2	Qtrt2	FALSE																				Medium																				Master Protein
96	B9DGY1	Protein ACTIVITY OF BC1 COMPLEX KINASE 7, chloroplastic OS=Arabidopsis thaliana OX=3702 GN=ABC1K7 PE=1 SV=1	ABC1K7	FALSE																				Medium																				Master Protein
97	B9DHQ0	Tubulin alpha-5 chain OS=Arabidopsis thaliana OX=3702 GN=TUBA5 PE=1 SV=2	TUBA5					FALSE			FALSE			4.067	2													High			High			8	2													Master Protein
98	B9EJ80	PDZ domain-containing protein 8 OS=Mus musculus OX=10090 GN=Pdzd8 PE=1 SV=1	Pdzd8									FALSE																				High						2.08	0
99	B9EJR8	Dynein assembly factor 5, axonemal OS	NONE																	93.8	93.8	2	2																	6.15	6.15	853	853
100	B9EJR8	Dynein assembly factor 5, axonemal OS=Mus musculus OX=10090 GN=Dnaaf5 PE=1 SV=1	Dnaaf5																	93.8	93.8	2	2																	6.15	6.15	853	853
101	B9EKI3	TATA element modulatory factor OS=Mus musculus OX=10090 GN=Tmf1 PE=1 SV=2	Tmf1	FALSE																				Medium																				Master Protein
102	C5H8J1	Crossover junction endonuclease EME1B OS=Arabidopsis thaliana OX=3702 GN=EME1B PE=1 SV=1	EME1B												1																				1
103	C9WPN6	Eukaryotic translation initiation factor 2 subunit 3, Y-linked OS=Rattus norvegicus OX=10116 GN=Eif2s3y PE=2 SV=2	Eif2s3y			FALSE																				High																				Master Protein
104	D3YXK2	Scaffold attachment factor B1 OS=Mus musculus OX=10090 GN=Safb PE=1 SV=2	Safb	FALSE																				High														0						Master Protein
105	D3YYM4	WD repeat-containing protein 72 OS=Mus musculus OX=10090 GN=Wdr72 PE=1 SV=1	Wdr72																																				1.61
106	D3Z7P3	Glutaminase kidney isoform, mitochondrial OS=Mus musculus OX=10090 GN=Gls PE=1 SV=1	Gls	FALSE	FALSE	FALSE	FALSE	FALSE		FALSE	FALSE		Master Protein							73.9	73.9	1	1	High	High	High	High	High		High	High		0.021					3.22	1.94	7.99	7.99	674	674	Master Protein	Master Protein	Master Protein	Master Protein	Master Protein
107	D3Z7P3	Glutaminase kidney isoform, mitochondrial OS	NONE	FALSE	FALSE	FALSE	FALSE	FALSE		FALSE	FALSE		Master Protein							73.9	73.9	1	1	High	High	High	High	High		High	High		0.021					3.22	1.94	7.99	7.99	674	674	Master Protein	Master Protein	Master Protein	Master Protein	Master Protein
108	D3ZSC8	DnaJ homolog subfamily C member 17 OS	NONE																	34.5	34.5	1	1																	8.78	8.78	303	303
109	D3ZSC8	DnaJ homolog subfamily C member 17 OS=Rattus norvegicus OX=10116 GN=Dnajc17 PE=3 SV=1	Dnajc17																	34.5	34.5	1	1																	8.78	8.78	303	303
110	E1U8D0	Protein SOGA1 OS=Mus musculus OX=10090 GN=Soga1 PE=1 SV=3	Soga1	FALSE	FALSE			FALSE	FALSE	FALSE	FALSE	FALSE	Master Protein		1	2	159.1					1	1	High	High			High	High	High	High	High	0		1	1418	6.46					1418	1418	Master Protein	Master Protein			Master Protein	Master Protein
111	E1U8D0	Protein SOGA1 OS	NONE	FALSE	FALSE			FALSE	FALSE	FALSE	FALSE	FALSE	Master Protein		1	2	159.1					1	1	High	High			High	High	High	High	High	0		1	1418	6.46					1418	1418	Master Protein	Master Protein			Master Protein	Master Protein
112	E9PVA8	eIF-2-alpha kinase activator GCN1 OS=Mus musculus OX=10090 GN=Gcn1 PE=1 SV=1	Gcn1	FALSE	FALSE															292.8	292.8	11	11	High	High															7.36	7.36	2671	2671	Master Protein	Master Protein
113	E9PVA8	eIF-2-alpha kinase activator GCN1 OS	NONE	FALSE	FALSE															292.8	292.8	11	11	High	High															7.36	7.36	2671	2671	Master Protein	Master Protein
114	E9PVX6	Proliferation marker protein Ki-67 OS=Mus musculus OX=10090 GN=Mki67 PE=1 SV=1	Mki67	FALSE	FALSE																			High	High																			Master Protein	Master Protein
115	E9PYH6	Histone-lysine N-methyltransferase SETD1A OS	NONE																			1	1																			1716	1716
116	E9PYH6	Histone-lysine N-methyltransferase SETD1A OS=Mus musculus OX=10090 GN=Setd1a PE=1 SV=1	Setd1a																			1	1																			1716	1716
117	E9PZJ8	Activating signal cointegrator 1 complex subunit 3 OS	NONE																	250.4	250.4	1	1																	7.02	7.02	2198	2198
118	E9PZJ8	Activating signal cointegrator 1 complex subunit 3 OS=Mus musculus OX=10090 GN=Ascc3 PE=1 SV=1	Ascc3																	250.4	250.4	1	1																	7.02	7.02	2198	2198
119	E9PZQ0	Ryanodine receptor 1 OS=Mus musculus OX=10090 GN=Ryr1 PE=1 SV=1	Ryr1			FALSE																				High																				Master Protein
120	E9Q309	Centrosome-associated protein 350 OS=Mus musculus OX=10090 GN=Cep350 PE=1 SV=1	Cep350	FALSE	FALSE	FALSE	FALSE	FALSE	FALSE	FALSE	FALSE	FALSE	Master Protein	8.836	1	1								High	High	High	High	High	High	High	High	High	0	0	1	3095								Master Protein	Master Protein	Master Protein	Master Protein	Master Protein	Master Protein
121	E9Q394	A-kinase anchor protein 13 OS	NONE																	303.8	303.8	1	1																	5.38	5.38	2776	2776
122	E9Q394	A-kinase anchor protein 13 OS=Mus musculus OX=10090 GN=Akap13 PE=1 SV=1	Akap13																	303.8	303.8	1	1																	5.38	5.38	2776	2776
123	E9Q3L2	Phosphatidylinositol 4-kinase alpha OS=Mus musculus OX=10090 GN=Pi4ka PE=1 SV=2	Pi4ka	FALSE	FALSE																			High	High																			Master Protein	Master Protein
124	E9Q401	Ryanodine receptor 2 OS=Mus musculus OX=10090 GN=Ryr2 PE=1 SV=1	Ryr2			FALSE																				Medium													0							Master Protein
125	E9Q414	Apolipoprotein B-100 OS=Mus musculus OX=10090 GN=Apob PE=1 SV=1	Apob	FALSE																				Medium																				Master Protein
126	E9Q4N7	AT-rich interactive domain-containing protein 1B OS=Mus musculus OX=10090 GN=Arid1b PE=1 SV=1	Arid1b				FALSE																				Medium																				Master Protein
127	E9Q4Z2	Acetyl-CoA carboxylase 2 OS=Mus musculus OX=10090 GN=Acacb PE=1 SV=1	Acacb	FALSE	FALSE				FALSE	FALSE	FALSE	FALSE	Master Protein	23.895	20	10	275.6			275.6	275.6	16	16	High	High				High	High	High	High	0	6	22	2448	6.32	28.07	25.93	6.32	6.32	2448	2448	Master Protein	Master Protein				Master Protein
128	E9Q4Z2	Acetyl-CoA carboxylase 2 OS	NONE	FALSE	FALSE				FALSE	FALSE	FALSE	FALSE	Master Protein	23.895	20	10	275.6			275.6	275.6	16	16	High	High				High	High	High	High	0	6	22	2448	6.32	28.07	25.93	6.32	6.32	2448	2448	Master Protein	Master Protein				Master Protein
129	E9Q555	E3 ubiquitin-protein ligase RNF213 OS=Mus musculus OX=10090 GN=Rnf213 PE=1 SV=2	Rnf213	FALSE	FALSE															584.4	584.4	3	3	High	High															6.8	6.8	5152	5152	Master Protein	Master Protein
130	E9Q555	E3 ubiquitin-protein ligase RNF213 OS	NONE	FALSE	FALSE															584.4	584.4	3	3	High	High															6.8	6.8	5152	5152	Master Protein	Master Protein
131	E9Q557	Desmoplakin OS=Mus musculus OX=10090 GN=Dsp PE=1 SV=1	Dsp	FALSE	FALSE		FALSE																	High	High		High																	Master Protein	Master Protein		Master Protein
132	E9Q5G3	Kinesin-like protein KIF23 OS=Mus musculus OX=10090 GN=Kif23 PE=1 SV=1	Kif23												1		108.7			108.7	108.7														1		8.66			8.66	8.66
133	E9Q5G3	Kinesin-like protein KIF23 OS	NONE												1		108.7			108.7	108.7														1		8.66			8.66	8.66
134	E9Q5M6	Cilia- and flagella-associated protein 44 OS=Mus musculus OX=10090 GN=Cfap44 PE=2 SV=1	Cfap44																																			0
135	E9Q634	Unconventional myosin-Ie OS	NONE																	126.7	126.7	3	3																	9.07	9.07	1107	1107
136	E9Q634	Unconventional myosin-Ie OS=Mus musculus OX=10090 GN=Myo1e PE=1 SV=1	Myo1e																	126.7	126.7	3	3																	9.07	9.07	1107	1107
137	E9Q784	Zinc finger CCCH domain-containing protein 13 OS=Mus musculus OX=10090 GN=Zc3h13 PE=1 SV=1	Zc3h13	FALSE																				Medium																				Master Protein
138	E9Q7D5	Rho guanine nucleotide exchange factor 5 OS	NONE																	176.6	176.6																			5.83	5.83
139	E9Q7D5	Rho guanine nucleotide exchange factor 5 OS=Mus musculus OX=10090 GN=Arhgef5 PE=1 SV=1	Arhgef5																	176.6	176.6																			5.83	5.83
140	E9Q7G0	Nuclear mitotic apparatus protein 1 OS=Mus musculus OX=10090 GN=Numa1 PE=1 SV=1	Numa1	FALSE	FALSE	FALSE	FALSE													235.5	235.5	2	2	High	High	High	High													5.87	5.87	2094	2094	Master Protein	Master Protein	Master Protein	Master Protein
141	E9Q7G0	Nuclear mitotic apparatus protein 1 OS	NONE	FALSE	FALSE	FALSE	FALSE													235.5	235.5	2	2	High	High	High	High													5.87	5.87	2094	2094	Master Protein	Master Protein	Master Protein	Master Protein
142	E9Q8T2	PR domain zinc finger protein 15 OS=Mus musculus OX=10090 GN=Prdm15 PE=1 SV=1	Prdm15				FALSE																				Medium																				Master Protein
143	E9Q9R9	Disks large homolog 5 OS=Mus musculus OX=10090 GN=Dlg5 PE=1 SV=1	Dlg5										Master Protein	0.667	2		214.3																0	1	2		7.4
144	E9QAM5	Helicase with zinc finger domain 2 OS=Mus musculus OX=10090 GN=Helz2 PE=1 SV=1	Helz2	FALSE																		1	1	High																		2947	2947	Master Protein
145	E9QAM5	Helicase with zinc finger domain 2 OS	NONE	FALSE																		1	1	High																		2947	2947	Master Protein
146	E9QAT4	Protein transport protein Sec16A OS	NONE																	254	254	1	1																	5.81	5.81	2357	2357
147	E9QAT4	Protein transport protein Sec16A OS=Mus musculus OX=10090 GN=Sec16a PE=1 SV=1	Sec16a																	254	254	1	1																	5.81	5.81	2357	2357
148	F4HQ22	LEAF RUST 10 DISEASE-RESISTANCE LOCUS RECEPTOR-LIKE PROTEIN KINASE-like 2.4 OS=Arabidopsis thaliana OX=3702 GN=LRK10L-2.4 PE=3 SV=1	LRK10L																																			2.02
149	F4HVG8	Chloroplast sensor kinase, chloroplastic OS=Arabidopsis thaliana OX=3702 GN=CSK PE=1 SV=1	CSK										Master Protein																				0.05
150	F4I1S7	Elongator complex protein 2 OS=Arabidopsis thaliana OX=3702 GN=ELP2 PE=1 SV=1	ELP2			FALSE																				Medium																				Master Protein
151	F4I4P3	Mediator of RNA polymerase II transcription subunit 23 OS=Arabidopsis thaliana OX=3702 GN=MED23 PE=1 SV=1	MED23																	180	180																			7.34	7.34
152	F4I893	Protein ILITYHIA OS=Arabidopsis thaliana OX=3702 GN=ILA PE=1 SV=1	ILA														293.9																				6.89
153	F4IIS5	Kinesin-like protein KIN-5A OS=Arabidopsis thaliana OX=3702 GN=KIN5A PE=1 SV=1	KIN5A							FALSE																				Medium								0	0
154	F4IJV4	Probable pre-mRNA-splicing factor ATP-dependent RNA helicase DEAH6 OS	NONE																	119.1	119.1	1	1																	6.18	6.18	1044	1044
155	F4IJV4	Probable pre-mRNA-splicing factor ATP-dependent RNA helicase DEAH6 OS=Arabidopsis thaliana OX=3702 GN=MEE29 PE=2 SV=1	MEE29																	119.1	119.1	1	1																	6.18	6.18	1044	1044
156	F4INP9	QWRF motif-containing protein 4 OS=Arabidopsis thaliana OX=3702 GN=QWRF4 PE=3 SV=1	QWRF4		FALSE																				Medium																				Master Protein
157	F4IV66	Ribonuclease E/G-like protein, chloroplastic OS	NONE																	111.5	111.5	1	1																	5.94	5.94	1001	1001
158	F4IV66	Ribonuclease E/G-like protein, chloroplastic OS=Arabidopsis thaliana OX=3702 GN=RNE PE=1 SV=1	RNE																	111.5	111.5	1	1																	5.94	5.94	1001	1001
159	F4J0B7	AAA-ATPase At3g28570, mitochondrial OS=Arabidopsis thaliana OX=3702 GN=At3g28570 PE=3 SV=1	At3g28570								FALSE																				High
160	F4J0W4	Mitochondrial Rho GTPase 2 OS=Arabidopsis thaliana OX=3702 GN=MIRO2 PE=2 SV=1	MIRO2	FALSE																				Medium																				Master Protein
161	F4J9M5	Probable ATP-dependent DNA helicase CHR12 OS=Arabidopsis thaliana OX=3702 GN=CHR12 PE=2 SV=1	CHR12					FALSE	FALSE	FALSE	FALSE	FALSE	Master Protein	0.569	1		126.7											Medium	Medium	Medium	Medium	High	0.036	1	1		6.55											Master Protein	Master Protein
162	F4JDF3	Dirigent protein 8 OS=Arabidopsis thaliana OX=3702 GN=DIR8 PE=3 SV=1	DIR8													1																				173
163	F4JFN3	Heat shock protein 90-6, mitochondrial OS=Arabidopsis thaliana OX=3702 GN=HSP90-6 PE=1 SV=1	HSP90									FALSE		4.206	2		90.5															High		2	2		5.39
164	F4JIF4	Protein NETWORKED 1B OS=Arabidopsis thaliana OX=3702 GN=NET1B PE=2 SV=1	NET1B		FALSE																				Medium																				Master Protein
165	F4JJJ3	External alternative NAD(P)H-ubiquinone oxidoreductase B3, mitochondrial OS=Arabidopsis thaliana OX=3702 GN=NDB3 PE=2 SV=1	NDB3								FALSE																				Medium
166	F4JMJ1	Heat shock 70 kDa protein 17 OS=Arabidopsis thaliana OX=3702 GN=HSP70-17 PE=2 SV=1	HSP70				FALSE																				Medium																				Master Protein
167	F4JRP0	Protein STICHEL-like 3 OS=Arabidopsis thaliana OX=3702 GN=At4g18820 PE=3 SV=1	At4g18820		FALSE																				Medium																				Master Protein
168	F4JRS4	Protein MICRORCHIDIA 7 OS=Arabidopsis thaliana OX=3702 GN=MORC7 PE=1 SV=1	MORC7																																			0
169	F4JWR0	ACT domain-containing protein ACR2 OS=Arabidopsis thaliana OX=3702 GN=ACR2 PE=4 SV=1	ACR2	FALSE	FALSE			FALSE	FALSE	FALSE	FALSE				1									High	High			High	High	High	High				1									Master Protein	Master Protein			Master Protein	Master Protein
170	F4KCC2	E3 ubiquitin-protein ligase PRT6 OS=Arabidopsis thaliana OX=3702 GN=PRT6 PE=2 SV=1	PRT6											0.717																				1
171	F4KD38	DNA-directed RNA polymerase III subunit 2 OS=Arabidopsis thaliana OX=3702 GN=NRPC2 PE=2 SV=1	NRPC2								FALSE																				Medium
172	F4KEA4	DUF724 domain-containing protein 8 OS=Arabidopsis thaliana OX=3702 GN=DUF8 PE=2 SV=1	DUF8		FALSE																				Medium																				Master Protein
173	F4KHA2	Receptor-like protein 54 OS	NONE																			1	1																			792	792
174	F4KHA2	Receptor-like protein 54 OS=Arabidopsis thaliana OX=3702 GN=RLP54 PE=3 SV=1	RLP54																			1	1																			792	792
175	F8VPN2	Testis-expressed protein 15 OS=Mus musculus OX=10090 GN=Tex15 PE=2 SV=1	Tex15							FALSE																				Medium
176	F8VPU2	FERM, ARHGEF and pleckstrin domain-containing protein 1 OS=Mus musculus OX=10090 GN=Farp1 PE=1 SV=1	Farp1	FALSE	FALSE	FALSE	FALSE													118.8	118.8	4	4	High	High	High	High												1.64	7.88	7.88	1048	1048	Master Protein	Master Protein	Master Protein	Master Protein
177	F8VPU2	FERM, ARHGEF and pleckstrin domain-containing protein 1 OS	NONE	FALSE	FALSE	FALSE	FALSE													118.8	118.8	4	4	High	High	High	High												1.64	7.88	7.88	1048	1048	Master Protein	Master Protein	Master Protein	Master Protein
178	G3X9C2	F-box only protein 50 OS	NONE																	30.4	30.4	1	1																	7.12	7.12	266	266
179	G3X9C2	F-box only protein 50 OS=Mus musculus OX=10090 GN=Nccrp1 PE=1 SV=2	Nccrp1																	30.4	30.4	1	1																	7.12	7.12	266	266
180	G3X9J0	Signal-induced proliferation-associated 1-like protein 3 OS=Mus musculus OX=10090 GN=Sipa1l3 PE=1 SV=1	Sipa1l3											1.846						194.9	194.9													1						8.32	8.32
181	G3X9J0	Signal-induced proliferation-associated 1-like protein 3 OS	NONE											1.846						194.9	194.9													1						8.32	8.32
182	G3X9K3	Brefeldin A-inhibited guanine nucleotide-exchange protein 1 OS	NONE																			1	1																			1846	1846
183	G3X9K3	Brefeldin A-inhibited guanine nucleotide-exchange protein 1 OS=Mus musculus OX=10090 GN=Arfgef1 PE=1 SV=1	Arfgef1																			1	1																			1846	1846
184	G5E829	Plasma membrane calcium-transporting ATPase 1 OS=Mus musculus OX=10090 GN=Atp2b1 PE=1 SV=1	Atp2b1	FALSE	FALSE	FALSE	FALSE																	High	High	High	High																	Master Protein	Master Protein	Master Protein	Master Protein
185	G5E870	E3 ubiquitin-protein ligase TRIP12 OS=Mus musculus OX=10090 GN=Trip12 PE=1 SV=1	Trip12				FALSE										224			224	224	4	4				High										8.35			8.35	8.35	2025	2025				Master Protein
186	G5E870	E3 ubiquitin-protein ligase TRIP12 OS	NONE				FALSE										224			224	224	4	4				High										8.35			8.35	8.35	2025	2025				Master Protein
187	L0N7N1	Kinesin-like protein KIF14 OS	NONE																	186.3	186.3																			7.84	7.84
188	L0N7N1	Kinesin-like protein KIF14 OS=Mus musculus OX=10090 GN=Kif14 PE=1 SV=1	Kif14																	186.3	186.3																			7.84	7.84
189	O00507	Probable ubiquitin carboxyl-terminal hydrolase FAF-Y OS	NONE																	290.9	290.9	1	1																	5.86	5.86	2555	2555
190	O00507	Probable ubiquitin carboxyl-terminal hydrolase FAF-Y OS=Homo sapiens OX=9606 GN=USP9Y PE=2 SV=2	USP9Y																	290.9	290.9	1	1																	5.86	5.86	2555	2555
191	O02414	Dynein light chain LC6, flagellar outer arm OS=Heliocidaris crassispina OX=1043166 PE=3 SV=1	NONE														10.3																				7.37
192	O04341	Monothiol glutaredoxin-S9 OS=Arabidopsis thaliana OX=3702 GN=GRXS9 PE=3 SV=1	GRXS9									FALSE																				High
193	O04350	Tubulin-folding cofactor A OS=Arabidopsis thaliana OX=3702 GN=TFCA PE=1 SV=2	TFCA		FALSE																				Medium																				Master Protein
194	O04450	T-complex protein 1 subunit epsilon OS=Arabidopsis thaliana OX=3702 GN=CCT5 PE=1 SV=1	CCT5												1																				1
195	O04658	Probable nucleolar protein 5-1 OS=Arabidopsis thaliana OX=3702 GN=NOP5-1 PE=1 SV=2	NOP5											0.722																				2
196	O08528	Hexokinase-2 OS=Mus musculus OX=10090 GN=Hk2 PE=1 SV=1	Hk2			FALSE	FALSE													102.5	102.5	4	4			High	High													6.11	6.11	917	917			Master Protein	Master Protein
197	O08528	Hexokinase-2 OS	NONE			FALSE	FALSE													102.5	102.5	4	4			High	High													6.11	6.11	917	917			Master Protein	Master Protein
198	O08529	Calpain-2 catalytic subunit OS	NONE																	79.8	79.8																			4.96	4.96
199	O08529	Calpain-2 catalytic subunit OS=Mus musculus OX=10090 GN=Capn2 PE=1 SV=4	Capn2																	79.8	79.8																			4.96	4.96
200	O08547	Vesicle-trafficking protein SEC22b OS=Mus musculus OX=10090 GN=Sec22b PE=1 SV=3	Sec22b			FALSE	FALSE													24.7	24.7					High	High													8.51	8.51					Master Protein	Master Protein
201	O08547	Vesicle-trafficking protein SEC22b OS	NONE			FALSE	FALSE													24.7	24.7					High	High													8.51	8.51					Master Protein	Master Protein
202	O08553	Dihydropyrimidinase-related protein 2 OS=Mus musculus OX=10090 GN=Dpysl2 PE=1 SV=2	Dpysl2					FALSE	FALSE	FALSE																		High	High	High								2.09										Master Protein	Master Protein
203	O08599	Syntaxin-binding protein 1 OS	NONE																	67.5	67.5																			6.96	6.96
204	O08599	Syntaxin-binding protein 1 OS=Mus musculus OX=10090 GN=Stxbp1 PE=1 SV=2	Stxbp1																	67.5	67.5																			6.96	6.96
205	O08648	Mitogen-activated protein kinase kinase kinase 4 OS=Mus musculus OX=10090 GN=Map3k4 PE=1 SV=2	Map3k4	FALSE												1	179.7							High												1597	6.43							Master Protein
206	O08709	Peroxiredoxin-6 OS=Mus musculus OX=10090 GN=Prdx6 PE=1 SV=3	Prdx6	FALSE	FALSE							FALSE								24.9	24.9	2	2	High	High							Medium								6.01	6.01	224	224	Master Protein	Master Protein
207	O08709	Peroxiredoxin-6 OS	NONE	FALSE	FALSE							FALSE								24.9	24.9	2	2	High	High							Medium								6.01	6.01	224	224	Master Protein	Master Protein
208	O08749	Dihydrolipoyl dehydrogenase, mitochondrial OS=Mus musculus OX=10090 GN=Dld PE=1 SV=2	Dld			FALSE	FALSE													54.2	54.2	3	3			High	High													7.9	7.9	509	509			Master Protein	Master Protein
209	O08749	Dihydrolipoyl dehydrogenase, mitochondrial OS	NONE			FALSE	FALSE													54.2	54.2	3	3			High	High													7.9	7.9	509	509			Master Protein	Master Protein
210	O08756	3-hydroxyacyl-CoA dehydrogenase type-2 OS=Mus musculus OX=10090 GN=Hsd17b10 PE=1 SV=4	Hsd17b10	FALSE	FALSE	FALSE	FALSE			FALSE										27.4	27.4	1	1	High	High	High	High			High								3.13		8.41	8.41	261	261	Master Protein	Master Protein	Master Protein	Master Protein
211	O08756	3-hydroxyacyl-CoA dehydrogenase type-2 OS	NONE	FALSE	FALSE	FALSE	FALSE			FALSE										27.4	27.4	1	1	High	High	High	High			High								3.13		8.41	8.41	261	261	Master Protein	Master Protein	Master Protein	Master Protein
212	O08786	Cholecystokinin receptor type A OS	NONE																	48.4	48.4																			9.13	9.13
213	O08786	Cholecystokinin receptor type A OS=Mus musculus OX=10090 GN=Cckar PE=1 SV=1	Cckar																	48.4	48.4																			9.13	9.13
214	O08788	Dynactin subunit 1 OS=Mus musculus OX=10090 GN=Dctn1 PE=1 SV=3	Dctn1	FALSE	FALSE	FALSE	FALSE													141.6	141.6	3	3	High	High	High	High													5.9	5.9	1281	1281	Master Protein	Master Protein	Master Protein	Master Protein
215	O08788	Dynactin subunit 1 OS	NONE	FALSE	FALSE	FALSE	FALSE													141.6	141.6	3	3	High	High	High	High													5.9	5.9	1281	1281	Master Protein	Master Protein	Master Protein	Master Protein
216	O08807	Peroxiredoxin-4 OS=Mus musculus OX=10090 GN=Prdx4 PE=1 SV=1	Prdx4		FALSE																				High																				Master Protein
217	O08810	116 kDa U5 small nuclear ribonucleoprotein component OS=Mus musculus OX=10090 GN=Eftud2 PE=1 SV=1	Eftud2		FALSE	FALSE	FALSE						Master Protein	3.675											Medium	High	High						0	2											Master Protein	Master Protein	Master Protein
218	O08901	Mitotic checkpoint serine/threonine-protein kinase BUB1 OS	NONE																	119.5	119.5	1	1																	6.1	6.1	1058	1058
219	O08901	Mitotic checkpoint serine/threonine-protein kinase BUB1 OS=Mus musculus OX=10090 GN=Bub1 PE=1 SV=1	Bub1																	119.5	119.5	1	1																	6.1	6.1	1058	1058
220	O08914	Fatty-acid amide hydrolase 1 OS=Mus musculus OX=10090 GN=Faah PE=1 SV=1	Faah	FALSE	FALSE	FALSE																		High	High	High																		Master Protein	Master Protein	Master Protein
221	O08917	Flotillin-1 OS=Mus musculus OX=10090 GN=Flot1 PE=1 SV=1	Flot1				FALSE																				High																				Master Protein
222	O08992	Syntenin-1 OS=Mus musculus OX=10090 GN=Sdcbp PE=1 SV=1	Sdcbp			FALSE																				High																				Master Protein
223	O09000	Nuclear receptor coactivator 3 OS=Mus musculus OX=10090 GN=Ncoa3 PE=1 SV=2	Ncoa3									FALSE																				Medium
224	O09005	Sphingolipid delta(4)-desaturase DES1 OS=Mus musculus OX=10090 GN=Degs1 PE=1 SV=1	Degs1					FALSE	FALSE	FALSE	FALSE	FALSE				1				38.2	38.2							High	High	High	High	High				323				7.77	7.77							Master Protein	Master Protein
225	O09005	Sphingolipid delta(4)-desaturase DES1 OS	NONE					FALSE	FALSE	FALSE	FALSE	FALSE				1				38.2	38.2							High	High	High	High	High				323				7.77	7.77							Master Protein	Master Protein
226	O09106	Histone deacetylase 1 OS=Mus musculus OX=10090 GN=Hdac1 PE=1 SV=1	Hdac1	FALSE	FALSE	FALSE	FALSE													55	55	1	1	High	High	High	High													5.48	5.48	482	482	Master Protein	Master Protein	Master Protein	Master Protein
227	O09106	Histone deacetylase 1 OS	NONE	FALSE	FALSE	FALSE	FALSE													55	55	1	1	High	High	High	High													5.48	5.48	482	482	Master Protein	Master Protein	Master Protein	Master Protein
228	O09110	Dual specificity mitogen-activated protein kinase kinase 3 OS	NONE																			1	1																			347	347
229	O09110	Dual specificity mitogen-activated protein kinase kinase 3 OS=Mus musculus OX=10090 GN=Map2k3 PE=1 SV=2	Map2k3																			1	1																			347	347
230	O09117	Synaptophysin-like protein 1 OS=Mus musculus OX=10090 GN=Sypl1 PE=1 SV=2	Sypl1			FALSE	FALSE																			High	High																			Master Protein	Master Protein
231	O09167	60S ribosomal protein L21 OS=Mus musculus OX=10090 GN=Rpl21 PE=1 SV=3	Rpl21	FALSE	FALSE	FALSE	FALSE	FALSE	FALSE	FALSE	FALSE	FALSE			1	1	18.6			18.6	18.6	3	3	High	High	High	High	High	High	High	High	High			1	160	10.49	7.07	5.65	10.49	10.49	160	160	Master Protein	Master Protein	Master Protein	Master Protein	Master Protein	Master Protein
232	O09167	60S ribosomal protein L21 OS	NONE	FALSE	FALSE	FALSE	FALSE	FALSE	FALSE	FALSE	FALSE	FALSE			1	1	18.6			18.6	18.6	3	3	High	High	High	High	High	High	High	High	High			1	160	10.49	7.07	5.65	10.49	10.49	160	160	Master Protein	Master Protein	Master Protein	Master Protein	Master Protein	Master Protein
233	O09172	Glutamate--cysteine ligase regulatory subunit OS	NONE																	30.5	30.5	1	1																	5.52	5.52	274	274
234	O09172	Glutamate--cysteine ligase regulatory subunit OS=Mus musculus OX=10090 GN=Gclm PE=1 SV=1	Gclm																	30.5	30.5	1	1																	5.52	5.52	274	274
235	O15243	Leptin receptor gene-related protein OS	NONE																	14.2	14.2																			6.51	6.51
236	O15243	Leptin receptor gene-related protein OS=Homo sapiens OX=9606 GN=LEPROT PE=1 SV=1	LEPROT																	14.2	14.2																			6.51	6.51
237	O22860	60S ribosomal protein L38 OS	NONE																	8.1	8.1																			9.94	9.94
238	O22860	60S ribosomal protein L38 OS=Arabidopsis thaliana OX=3702 GN=RPL38A PE=3 SV=1	RPL38A																	8.1	8.1																			9.94	9.94
239	O22920	Cation/H(+) symporter 13 OS=Arabidopsis thaliana OX=3702 GN=CHX13 PE=1 SV=1	CHX13																																			0
240	O22971	CBL-interacting serine/threonine-protein kinase 13 OS=Arabidopsis thaliana OX=3702 GN=CIPK13 PE=1 SV=2	CIPK13										Master Protein																				0.033
241	O23324	ATP-sulfurylase 3, chloroplastic OS=Arabidopsis thaliana OX=3702 GN=APS3 PE=1 SV=1	APS3		FALSE			FALSE	FALSE	FALSE															Medium			Medium	Medium	Medium								0							Master Protein			Master Protein	Master Protein
242	O23470	GDSL esterase/lipase At4g16230 OS=Arabidopsis thaliana OX=3702 GN=At4g16230 PE=3 SV=2	At4g16230	FALSE																				Medium																				Master Protein
243	O23653	Aspartokinase 2, chloroplastic OS=Arabidopsis thaliana OX=3702 GN=AK2 PE=1 SV=2	AK2	FALSE	FALSE																			Medium	Medium																			Master Protein	Master Protein
244	O23657	Ras-related protein RABC1 OS=Arabidopsis thaliana OX=3702 GN=RABC1 PE=1 SV=1	RABC1		FALSE	FALSE	FALSE					FALSE	Master Protein		1	1									High	High	High					Medium	0		1	212									Master Protein	Master Protein	Master Protein
245	O25338	Endonuclease MutS2 OS=Helicobacter pylori (strain ATCC 700392 / 26695) OX=85962 GN=mutS2 PE=1 SV=1	mutS2						FALSE																				Medium										0										Master Protein
246	O35083	1-acyl-sn-glycerol-3-phosphate acyltransferase alpha OS=Mus musculus OX=10090 GN=Agpat1 PE=1 SV=1	Agpat1												1																				1
247	O35114	Lysosome membrane protein 2 OS=Mus musculus OX=10090 GN=Scarb2 PE=1 SV=3	Scarb2				FALSE																				Medium																				Master Protein
248	O35129	Prohibitin-2 OS=Mus musculus OX=10090 GN=Phb2 PE=1 SV=1	Phb2	FALSE	FALSE	FALSE	FALSE	FALSE	FALSE	FALSE	FALSE	FALSE	Master Protein	13.411	4	5	33.3			33.3	33.3	7	7	High	High	High	High	High	High	High	High	High	0	18	4	299	9.83	0		9.83	9.83	299	299	Master Protein	Master Protein	Master Protein	Master Protein	Master Protein	Master Protein
249	O35129	Prohibitin-2 OS	NONE	FALSE	FALSE	FALSE	FALSE	FALSE	FALSE	FALSE	FALSE	FALSE	Master Protein	13.411	4	5	33.3			33.3	33.3	7	7	High	High	High	High	High	High	High	High	High	0	18	4	299	9.83	0		9.83	9.83	299	299	Master Protein	Master Protein	Master Protein	Master Protein	Master Protein	Master Protein
250	O35130	Ribosomal RNA small subunit methyltransferase NEP1 OS=Mus musculus OX=10090 GN=Emg1 PE=1 SV=1	Emg1	FALSE	FALSE	FALSE	FALSE																	Medium	Medium	High	High																	Master Protein	Master Protein	Master Protein	Master Protein
251	O35205	Granzyme K OS=Mus musculus OX=10090 GN=Gzmk PE=3 SV=1	Gzmk			FALSE																				Medium																				Master Protein
252	O35218	Cleavage and polyadenylation specificity factor subunit 2 OS=Mus musculus OX=10090 GN=Cpsf2 PE=1 SV=1	Cpsf2			FALSE														88.3	88.3	1	1			High														5.11	5.11	782	782			Master Protein
253	O35218	Cleavage and polyadenylation specificity factor subunit 2 OS	NONE			FALSE														88.3	88.3	1	1			High														5.11	5.11	782	782			Master Protein
254	O35226	26S proteasome non-ATPase regulatory subunit 4 OS=Mus musculus OX=10090 GN=Psmd4 PE=1 SV=1	Psmd4	FALSE	FALSE	FALSE	FALSE																	High	High	High	High																	Master Protein	Master Protein	Master Protein	Master Protein
255	O35286	Pre-mRNA-splicing factor ATP-dependent RNA helicase DHX15 OS=Mus musculus OX=10090 GN=Dhx15 PE=1 SV=2	Dhx15	FALSE	FALSE	FALSE	FALSE		FALSE			FALSE	Master Protein	3.435		1				90.9	90.9	1	1	High	High	High	High		High			High	0	2		795				7.46	7.46	795	795	Master Protein	Master Protein	Master Protein	Master Protein		Master Protein
256	O35286	Pre-mRNA-splicing factor ATP-dependent RNA helicase DHX15 OS	NONE	FALSE	FALSE	FALSE	FALSE		FALSE			FALSE	Master Protein	3.435		1				90.9	90.9	1	1	High	High	High	High		High			High	0	2		795				7.46	7.46	795	795	Master Protein	Master Protein	Master Protein	Master Protein		Master Protein
257	O35295	Transcriptional activator protein Pur-beta OS=Mus musculus OX=10090 GN=Purb PE=1 SV=3	Purb	FALSE	FALSE																			High	High																			Master Protein	Master Protein
258	O35316	Sodium- and chloride-dependent taurine transporter OS=Mus musculus OX=10090 GN=Slc6a6 PE=1 SV=2	Slc6a6		FALSE															69.8	69.8	1	1		High															7.23	7.23	621	621		Master Protein
259	O35316	Sodium- and chloride-dependent taurine transporter OS	NONE		FALSE															69.8	69.8	1	1		High															7.23	7.23	621	621		Master Protein
260	O35343	Importin subunit alpha-3 OS=Mus musculus OX=10090 GN=Kpna4 PE=1 SV=1	Kpna4						FALSE											57.9	57.9	1	1						Medium											4.94	4.94	521	521						Master Protein
261	O35343	Importin subunit alpha-3 OS	NONE						FALSE											57.9	57.9	1	1						Medium											4.94	4.94	521	521						Master Protein
262	O35344	Importin subunit alpha-4 OS=Mus musculus OX=10090 GN=Kpna3 PE=1 SV=1	Kpna3									FALSE	Master Protein	1.63		2						1	1									High	0	2		521						521	521
263	O35344	Importin subunit alpha-4 OS	NONE									FALSE	Master Protein	1.63		2						1	1									High	0	2		521						521	521
264	O35379	Multidrug resistance-associated protein 1 OS=Mus musculus OX=10090 GN=Abcc1 PE=1 SV=1	Abcc1				FALSE																				High																				Master Protein
265	O35382	Exocyst complex component 4 OS=Mus musculus OX=10090 GN=Exoc4 PE=1 SV=2	Exoc4	FALSE	FALSE			FALSE				FALSE		1.915	4	3	110.5			110.5	110.5	4	4	High	High			High				High		2	4	975	6.49			6.49	6.49	975	975	Master Protein	Master Protein			Master Protein
266	O35382	Exocyst complex component 4 OS	NONE	FALSE	FALSE			FALSE				FALSE		1.915	4	3	110.5			110.5	110.5	4	4	High	High			High				High		2	4	975	6.49			6.49	6.49	975	975	Master Protein	Master Protein			Master Protein
267	O35385	Serine/threonine-protein phosphatase with EF-hands 2 OS=Mus musculus OX=10090 GN=Ppef2 PE=2 SV=1	Ppef2	FALSE	FALSE																			Medium	Medium																			Master Protein	Master Protein
268	O35427	DNA-directed RNA polymerase III subunit RPC9 OS=Mus musculus OX=10090 GN=Crcp PE=2 SV=1	Crcp										Master Protein		1					16.7	16.7	1	1										0		1					5	5	148	148
269	O35427	DNA-directed RNA polymerase III subunit RPC9 OS	NONE										Master Protein		1					16.7	16.7	1	1										0		1					5	5	148	148
270	O35451	Cyclic AMP-dependent transcription factor ATF-6 beta OS=Mus musculus OX=10090 GN=Atf6b PE=1 SV=1	Atf6b									FALSE	Master Protein	0.754																		High	0.016	2
271	O35488	Very long-chain acyl-CoA synthetase OS=Mus musculus OX=10090 GN=Slc27a2 PE=1 SV=2	Slc27a2						FALSE																				Medium																				Master Protein
272	O35492	Dual specificity protein kinase CLK3 OS=Mus musculus OX=10090 GN=Clk3 PE=1 SV=2	Clk3	FALSE	FALSE																			High	High																			Master Protein	Master Protein
273	O35516	Neurogenic locus notch homolog protein 2 OS=Mus musculus OX=10090 GN=Notch2 PE=1 SV=2	Notch2							FALSE																				Medium
274	O35593	26S proteasome non-ATPase regulatory subunit 14 OS=Mus musculus OX=10090 GN=Psmd14 PE=1 SV=2	Psmd14	FALSE	FALSE	FALSE	FALSE			FALSE				2.348	1		34.6							High	High	High	High			High				4	1		6.52							Master Protein	Master Protein	Master Protein	Master Protein
275	O35609	Secretory carrier-associated membrane protein 3 OS=Mus musculus OX=10090 GN=Scamp3 PE=1 SV=3	Scamp3		FALSE	FALSE														38.4	38.4	1	1		High	High														7.64	7.64	349	349		Master Protein	Master Protein
276	O35609	Secretory carrier-associated membrane protein 3 OS	NONE		FALSE	FALSE														38.4	38.4	1	1		High	High														7.64	7.64	349	349		Master Protein	Master Protein
277	O35638	Cohesin subunit SA-2 OS=Mus musculus OX=10090 GN=Stag2 PE=1 SV=3	Stag2	FALSE	FALSE																			High	High																			Master Protein	Master Protein
278	O35639	Annexin A3 OS=Mus musculus OX=10090 GN=Anxa3 PE=1 SV=4	Anxa3		FALSE	FALSE	FALSE																		High	High	High																		Master Protein	Master Protein	Master Protein
279	O35643	AP-1 complex subunit beta-1 OS=Mus musculus OX=10090 GN=Ap1b1 PE=1 SV=2	Ap1b1			FALSE	FALSE																			High	High																			Master Protein	Master Protein
280	O35680	28S ribosomal protein S12, mitochondrial OS=Mus musculus OX=10090 GN=Mrps12 PE=2 SV=1	Mrps12	FALSE																				High																				Master Protein
281	O35682	Myeloid-associated differentiation marker OS=Mus musculus OX=10090 GN=Myadm PE=1 SV=2	Myadm	FALSE		FALSE	FALSE																	High		High	High																	Master Protein		Master Protein	Master Protein
282	O35685	Nuclear migration protein nudC OS=Mus musculus OX=10090 GN=Nudc PE=1 SV=1	Nudc			FALSE	FALSE																			High	High																			Master Protein	Master Protein
283	O35737	Heterogeneous nuclear ribonucleoprotein H OS=Mus musculus OX=10090 GN=Hnrnph1 PE=1 SV=3	Hnrnph1	FALSE	FALSE	FALSE	FALSE																	High	High	High	High																	Master Protein	Master Protein	Master Protein	Master Protein
284	O35857	Mitochondrial import inner membrane translocase subunit TIM44 OS=Mus musculus OX=10090 GN=Timm44 PE=1 SV=2	Timm44	FALSE	FALSE	FALSE	FALSE	FALSE	FALSE	FALSE	FALSE	FALSE	Master Protein	7.486			51.1			51.1	51.1	13	13	High	High	High	High	High	High	High	High	High	0	11			8.13	35.08	28.35	8.13	8.13	452	452	Master Protein	Master Protein	Master Protein	Master Protein	Master Protein	Master Protein
285	O35857	Mitochondrial import inner membrane translocase subunit TIM44 OS	NONE	FALSE	FALSE	FALSE	FALSE	FALSE	FALSE	FALSE	FALSE	FALSE	Master Protein	7.486			51.1			51.1	51.1	13	13	High	High	High	High	High	High	High	High	High	0	11			8.13	35.08	28.35	8.13	8.13	452	452	Master Protein	Master Protein	Master Protein	Master Protein	Master Protein	Master Protein
286	O35927	Catenin delta-2 OS	NONE																	134.9	134.9	1	1																	7.65	7.65	1247	1247
287	O35927	Catenin delta-2 OS=Mus musculus OX=10090 GN=Ctnnd2 PE=1 SV=1	Ctnnd2																	134.9	134.9	1	1																	7.65	7.65	1247	1247
288	O35972	39S ribosomal protein L23, mitochondrial OS=Mus musculus OX=10090 GN=Mrpl23 PE=1 SV=1	Mrpl23				FALSE																				High																				Master Protein
289	O35984	Pre-B-cell leukemia transcription factor 2 OS=Mus musculus OX=10090 GN=Pbx2 PE=1 SV=1	Pbx2											0.497																				8
290	O48652	(6-4)DNA photolyase OS	NONE																			1	1																			556	556
291	O48652	(6-4)DNA photolyase OS=Arabidopsis thaliana OX=3702 GN=UVR3 PE=1 SV=2	UVR3																			1	1																			556	556
292	O48844	26S proteasome non-ATPase regulatory subunit 1 homolog A OS=Arabidopsis thaliana OX=3702 GN=RPN2A PE=1 SV=1	RPN2A								FALSE																				Medium
293	O49499	Caffeoyl-CoA O-methyltransferase 1 OS=Arabidopsis thaliana OX=3702 GN=CCOAOMT1 PE=1 SV=1	CCOAOMT1																																			0
294	O49513	Ras-related protein RABA1e OS=Arabidopsis thaliana OX=3702 GN=RABA1E PE=2 SV=1	RABA1E														24.3																				6.14
295	O49668	Protein PAM68, chloroplastic OS=Arabidopsis thaliana OX=3702 GN=PAM68 PE=1 SV=1	PAM68			FALSE																				Medium																				Master Protein
296	O49841	Ras-related protein RABC2a OS=Arabidopsis thaliana OX=3702 GN=RABC2A PE=1 SV=1	RABC2A											3.01		1	23.3																	5		210	6.23
297	O54692	Centromere/kinetochore protein zw10 homolog OS	NONE																	88	88	2	2																	5.92	5.92	779	779
298	O54692	Centromere/kinetochore protein zw10 homolog OS=Mus musculus OX=10090 GN=Zw10 PE=1 SV=3	Zw10																	88	88	2	2																	5.92	5.92	779	779
299	O54724	Caveolae-associated protein 1 OS=Mus musculus OX=10090 GN=Cavin1 PE=1 SV=1	Cavin1			FALSE		FALSE	FALSE	FALSE	FALSE															High		High	High	Medium	High															Master Protein		Master Protein	Master Protein
300	O54734	Dolichyl-diphosphooligosaccharide--protein glycosyltransferase 48 kDa subunit OS=Mus musculus OX=10090 GN=Ddost PE=1 SV=2	Ddost	FALSE	FALSE	FALSE	FALSE					FALSE	Master Protein									1	1	High	High	High	High					Medium	0.021									441	441	Master Protein	Master Protein	Master Protein	Master Protein
301	O54734	Dolichyl-diphosphooligosaccharide--protein glycosyltransferase 48 kDa subunit OS	NONE	FALSE	FALSE	FALSE	FALSE					FALSE	Master Protein									1	1	High	High	High	High					Medium	0.021									441	441	Master Protein	Master Protein	Master Protein	Master Protein
302	O54750	Cytochrome P450 2J6 OS=Mus musculus OX=10090 GN=Cyp2j6 PE=2 SV=2	Cyp2j6			FALSE																				Medium																				Master Protein
303	O54774	AP-3 complex subunit delta-1 OS=Mus musculus OX=10090 GN=Ap3d1 PE=1 SV=1	Ap3d1					FALSE	FALSE		FALSE									135	135							High	High		High									7.37	7.37							Master Protein	Master Protein
304	O54774	AP-3 complex subunit delta-1 OS	NONE					FALSE	FALSE		FALSE									135	135							High	High		High									7.37	7.37							Master Protein	Master Protein
305	O54786	DNA fragmentation factor subunit alpha OS=Mus musculus OX=10090 GN=Dffa PE=1 SV=2	Dffa												1		36.6																		1		4.91
306	O54825	Bystin OS	NONE																	49.8	49.8	2	2																	7.78	7.78	436	436
307	O54825	Bystin OS=Mus musculus OX=10090 GN=Bysl PE=1 SV=3	Bysl																	49.8	49.8	2	2																	7.78	7.78	436	436
308	O54833	Casein kinase II subunit alpha' OS=Mus musculus OX=10090 GN=Csnk2a2 PE=1 SV=1	Csnk2a2			FALSE																				High																				Master Protein
309	O54865	Guanylate cyclase soluble subunit beta-1 OS=Mus musculus OX=10090 GN=Gucy1b1 PE=1 SV=1	Gucy1b1														70.6																				5.31
310	O54950	5'-AMP-activated protein kinase subunit gamma-1 OS=Mus musculus OX=10090 GN=Prkag1 PE=1 SV=2	Prkag1	FALSE	FALSE															37.5	37.5	2	2	High	High															7.14	7.14	330	330	Master Protein	Master Protein
311	O54950	5'-AMP-activated protein kinase subunit gamma-1 OS	NONE	FALSE	FALSE															37.5	37.5	2	2	High	High															7.14	7.14	330	330	Master Protein	Master Protein
312	O54988	STE20-like serine/threonine-protein kinase OS	NONE																			1	1																			1233	1233
313	O54988	STE20-like serine/threonine-protein kinase OS=Mus musculus OX=10090 GN=Slk PE=1 SV=2	Slk																			1	1																			1233	1233
314	O55028	[3-methyl-2-oxobutanoate dehydrogenase [lipoamide]] kinase, mitochondrial OS=Mus musculus OX=10090 GN=Bckdk PE=1 SV=1	Bckdk	FALSE	FALSE																			High	High																			Master Protein	Master Protein
315	O55029	Coatomer subunit beta' OS=Mus musculus OX=10090 GN=Copb2 PE=1 SV=2	Copb2			FALSE																				High																				Master Protein
316	O55098	Serine/threonine-protein kinase 10 OS=Mus musculus OX=10090 GN=Stk10 PE=1 SV=2	Stk10			FALSE	FALSE									1										High	High									966										Master Protein	Master Protein
317	O55106	Striatin OS=Mus musculus OX=10090 GN=Strn PE=1 SV=2	Strn																																			0
318	O55111	Desmoglein-2 OS=Mus musculus OX=10090 GN=Dsg2 PE=1 SV=3	Dsg2	FALSE			FALSE	FALSE	FALSE			FALSE	Master Protein	5.695										High			High	High	High			High	0	1				0						Master Protein			Master Protein	Master Protein	Master Protein
319	O55125	Protein NipSnap homolog 1 OS=Mus musculus OX=10090 GN=Nipsnap1 PE=1 SV=1	Nipsnap1	FALSE																				High																				Master Protein
320	O55126	Protein NipSnap homolog 2 OS=Mus musculus OX=10090 GN=Nipsnap2 PE=1 SV=1	Nipsnap2			FALSE																				High																				Master Protein
321	O55131	Septin-7 OS=Mus musculus OX=10090 GN=Septin7 PE=1 SV=1	Septin7				FALSE																				High																				Master Protein
322	O55137	Acyl-coenzyme A thioesterase 1 OS=Mus musculus OX=10090 GN=Acot1 PE=1 SV=1	Acot1			FALSE	FALSE					FALSE	Master Protein		1		46.1									High	High					Medium	0.021		1		6.58									Master Protein	Master Protein
323	O55142	60S ribosomal protein L35a OS	NONE																	12.5	12.5	2	2																	10.89	10.89	110	110
324	O55142	60S ribosomal protein L35a OS=Mus musculus OX=10090 GN=Rpl35a PE=1 SV=2	Rpl35a																	12.5	12.5	2	2																	10.89	10.89	110	110
325	O55143	Sarcoplasmic/endoplasmic reticulum calcium ATPase 2 OS=Mus musculus OX=10090 GN=Atp2a2 PE=1 SV=2	Atp2a2	FALSE	FALSE	FALSE	FALSE	FALSE	FALSE	FALSE		FALSE		1.181	1					114.8	114.8	12	12	High	High	High	High	High	High	High		High		1	1					5.34	5.34	1044	1044	Master Protein	Master Protein	Master Protein	Master Protein	Master Protein	Master Protein
326	O55143	Sarcoplasmic/endoplasmic reticulum calcium ATPase 2 OS	NONE	FALSE	FALSE	FALSE	FALSE	FALSE	FALSE	FALSE		FALSE		1.181	1					114.8	114.8	12	12	High	High	High	High	High	High	High		High		1	1					5.34	5.34	1044	1044	Master Protein	Master Protein	Master Protein	Master Protein	Master Protein	Master Protein
327	O55201	Transcription elongation factor SPT5 OS=Mus musculus OX=10090 GN=Supt5h PE=1 SV=1	Supt5h	FALSE									Master Protein	0.693										High									0.031	2										Master Protein
328	O55222	Integrin-linked protein kinase OS	NONE																	51.3	51.3	5	5																	8.07	8.07	452	452
329	O55222	Integrin-linked protein kinase OS=Mus musculus OX=10090 GN=Ilk PE=1 SV=2	Ilk																	51.3	51.3	5	5																	8.07	8.07	452	452
330	O55236	mRNA-capping enzyme OS	NONE																	68.6	68.6																			8.16	8.16
331	O55236	mRNA-capping enzyme OS=Mus musculus OX=10090 GN=Rngtt PE=1 SV=1	Rngtt																	68.6	68.6																			8.16	8.16
332	O60437	Periplakin OS	NONE																	204.6	204.6																			5.6	5.6
333	O60437	Periplakin OS=Homo sapiens OX=9606 GN=PPL PE=1 SV=4	PPL																	204.6	204.6																			5.6	5.6
334	O62677	Pro-interleukin-16 OS=Saimiri sciureus OX=9521 GN=IL16 PE=2 SV=1	IL16											0.889			66.2			66.2	66.2													2			5.88			5.88	5.88
335	O62677	Pro-interleukin-16 OS	NONE											0.889			66.2			66.2	66.2													2			5.88			5.88	5.88
336	O64770	G-type lectin S-receptor-like serine/threonine-protein kinase At1g61490 OS	NONE																			1	1																			804	804
337	O64770	G-type lectin S-receptor-like serine/threonine-protein kinase At1g61490 OS=Arabidopsis thaliana OX=3702 GN=At1g61490 PE=3 SV=1	At1g61490																			1	1																			804	804
338	O65709	Long-chain-alcohol oxidase FAO4A OS=Arabidopsis thaliana OX=3702 GN=FAO4A PE=3 SV=2	FAO4A						FALSE																				Medium																				Master Protein
339	O70126	Aurora kinase B OS	NONE																	39.4	39.4	1	1																	9.44	9.44	345	345
340	O70126	Aurora kinase B OS=Mus musculus OX=10090 GN=Aurkb PE=1 SV=2	Aurkb																	39.4	39.4	1	1																	9.44	9.44	345	345
341	O70133	ATP-dependent RNA helicase A OS=Mus musculus OX=10090 GN=Dhx9 PE=1 SV=2	Dhx9	FALSE	FALSE	FALSE	FALSE	FALSE	FALSE	FALSE	FALSE	FALSE	Master Protein	7.01	3	5	149.4			149.4	149.4	7	7	High	High	High	High	High	High	High	High	High	0	2	3	1380	6.83	3.08	2.34	6.83	6.83	1380	1380	Master Protein	Master Protein	Master Protein	Master Protein	Master Protein	Master Protein
342	O70133	ATP-dependent RNA helicase A OS	NONE	FALSE	FALSE	FALSE	FALSE	FALSE	FALSE	FALSE	FALSE	FALSE	Master Protein	7.01	3	5	149.4			149.4	149.4	7	7	High	High	High	High	High	High	High	High	High	0	2	3	1380	6.83	3.08	2.34	6.83	6.83	1380	1380	Master Protein	Master Protein	Master Protein	Master Protein	Master Protein	Master Protein
343	O70152	Dolichol-phosphate mannosyltransferase subunit 1 OS=Mus musculus OX=10090 GN=Dpm1 PE=1 SV=1	Dpm1	FALSE																29.2	29.2	1	1	High																9.51	9.51	260	260	Master Protein
344	O70152	Dolichol-phosphate mannosyltransferase subunit 1 OS	NONE	FALSE																29.2	29.2	1	1	High																9.51	9.51	260	260	Master Protein
345	O70194	Eukaryotic translation initiation factor 3 subunit D OS=Mus musculus OX=10090 GN=Eif3d PE=1 SV=2	Eif3d	FALSE	FALSE					FALSE		FALSE	Master Protein	1.56						63.9	63.9	5	5	High	High					Medium		High	0	2				0		6.05	6.05	548	548	Master Protein	Master Protein
346	O70194	Eukaryotic translation initiation factor 3 subunit D OS	NONE	FALSE	FALSE					FALSE		FALSE	Master Protein	1.56						63.9	63.9	5	5	High	High					Medium		High	0	2				0		6.05	6.05	548	548	Master Protein	Master Protein
347	O70305	Ataxin-2 OS=Mus musculus OX=10090 GN=Atxn2 PE=1 SV=1	Atxn2			FALSE																				High																				Master Protein
348	O70310	Glycylpeptide N-tetradecanoyltransferase 1 OS	NONE																	56.9	56.9																			8	8
349	O70310	Glycylpeptide N-tetradecanoyltransferase 1 OS=Mus musculus OX=10090 GN=Nmt1 PE=1 SV=1	Nmt1																	56.9	56.9																			8	8
350	O70311	Glycylpeptide N-tetradecanoyltransferase 2 OS	NONE																	60.4	60.4																			7.8	7.8
351	O70311	Glycylpeptide N-tetradecanoyltransferase 2 OS=Mus musculus OX=10090 GN=Nmt2 PE=1 SV=1	Nmt2																	60.4	60.4																			7.8	7.8
352	O70318	Band 4.1-like protein 2 OS=Mus musculus OX=10090 GN=Epb41l2 PE=1 SV=2	Epb41l2	FALSE	FALSE	FALSE														109.9	109.9	1	1	High	High	High														5.43	5.43	988	988	Master Protein	Master Protein	Master Protein
353	O70318	Band 4.1-like protein 2 OS	NONE	FALSE	FALSE	FALSE														109.9	109.9	1	1	High	High	High														5.43	5.43	988	988	Master Protein	Master Protein	Master Protein
354	O70458	Oncostatin-M-specific receptor subunit beta OS=Mus musculus OX=10090 GN=Osmr PE=1 SV=1	Osmr						FALSE		FALSE																		High		High							2.68											Master Protein
355	O70475	UDP-glucose 6-dehydrogenase OS=Mus musculus OX=10090 GN=Ugdh PE=1 SV=1	Ugdh	FALSE	FALSE		FALSE																	High	High		High																	Master Protein	Master Protein		Master Protein
356	O70503	Very-long-chain 3-oxoacyl-CoA reductase OS=Mus musculus OX=10090 GN=Hsd17b12 PE=1 SV=1	Hsd17b12	FALSE	FALSE	FALSE	FALSE	FALSE	FALSE	FALSE										34.7	34.7	3	3	High	High	High	High	High	High	High										9.52	9.52	312	312	Master Protein	Master Protein	Master Protein	Master Protein	Master Protein	Master Protein
357	O70503	Very-long-chain 3-oxoacyl-CoA reductase OS	NONE	FALSE	FALSE	FALSE	FALSE	FALSE	FALSE	FALSE										34.7	34.7	3	3	High	High	High	High	High	High	High										9.52	9.52	312	312	Master Protein	Master Protein	Master Protein	Master Protein	Master Protein	Master Protein
358	O70572	Sphingomyelin phosphodiesterase 2 OS=Mus musculus OX=10090 GN=Smpd2 PE=1 SV=1	Smpd2			FALSE																				Medium																				Master Protein
359	O70579	Peroxisomal membrane protein PMP34 OS=Mus musculus OX=10090 GN=Slc25a17 PE=1 SV=1	Slc25a17	FALSE	FALSE		FALSE																	High	High		High																	Master Protein	Master Protein		Master Protein
360	O70585	Dystrobrevin beta OS=Mus musculus OX=10090 GN=Dtnb PE=1 SV=3	Dtnb		FALSE							FALSE	Master Protein		1		74.4								Medium							High	0		1		8.62								Master Protein
361	O77059	Cryptochrome-1 OS=Drosophila melanogaster OX=7227 GN=cry PE=1 SV=1	cry										Master Protein																				0.017
362	O80386	COP1-interacting protein 7 OS=Arabidopsis thaliana OX=3702 GN=CIP7 PE=1 SV=1	CIP7		FALSE	FALSE	FALSE																		Medium	Medium	Medium																		Master Protein	Master Protein	Master Protein
363	O80474	Methylesterase 4 OS=Arabidopsis thaliana OX=3702 GN=MES4 PE=1 SV=1	MES4						FALSE																				Medium																				Master Protein
364	O80668	Amino acid transporter AVT1A OS=Arabidopsis thaliana OX=3702 GN=AVT1A PE=2 SV=2	AVT1A									FALSE			1																	Medium			1
365	O80770	Putative transcription elongation factor SPT5 homolog 2 OS=Arabidopsis thaliana OX=3702 GN=At2g34210 PE=3 SV=2	At2g34210						FALSE																				High																				Master Protein
366	O80891	Cellulose synthase-like protein B4 OS=Arabidopsis thaliana OX=3702 GN=CSLB4 PE=3 SV=1	CSLB4							FALSE																				Medium
367	O82333	Probable indole-3-acetic acid-amido synthetase GH3.1 OS=Arabidopsis thaliana OX=3702 GN=GH3.1 PE=2 SV=1	GH3														66.7																				6.37
368	O82378	Putative F-box/kelch-repeat protein At2g29780 OS=Arabidopsis thaliana OX=3702 GN=At2g29780 PE=4 SV=1	At2g29780		FALSE																				Medium																				Master Protein
369	O82616	Probable fructokinase-5 OS=Arabidopsis thaliana OX=3702 GN=At4g10260 PE=2 SV=1	At4g10260					FALSE									34.7											Medium									7.3											Master Protein
370	O82734	Serine/threonine-protein phosphatase PP1 isozyme 8 OS=Arabidopsis thaliana OX=3702 GN=TOPP8 PE=1 SV=3	TOPP8								FALSE																				Medium
371	O88291	DBIRD complex subunit ZNF326 OS=Mus musculus OX=10090 GN=Znf326 PE=1 SV=1	Znf326	FALSE	FALSE	FALSE	FALSE																	High	High	High	High																	Master Protein	Master Protein	Master Protein	Master Protein
372	O88379	Bromodomain adjacent to zinc finger domain protein 1A OS=Mus musculus OX=10090 GN=Baz1a PE=1 SV=3	Baz1a	FALSE																178.3	178.3			High																6.54	6.54			Master Protein
373	O88379	Bromodomain adjacent to zinc finger domain protein 1A OS	NONE	FALSE																178.3	178.3			High																6.54	6.54			Master Protein
374	O88447	Kinesin light chain 1 OS=Mus musculus OX=10090 GN=Klc1 PE=1 SV=3	Klc1													1																				541
375	O88448	Kinesin light chain 2 OS=Mus musculus OX=10090 GN=Klc2 PE=1 SV=1	Klc2						FALSE	FALSE	FALSE																		High	High	High																		Master Protein
376	O88455	7-dehydrocholesterol reductase OS=Mus musculus OX=10090 GN=Dhcr7 PE=1 SV=1	Dhcr7	FALSE	FALSE																			Medium	High																			Master Protein	Master Protein
377	O88492	Perilipin-4 OS	NONE																			1	1																			1403	1403
378	O88492	Perilipin-4 OS=Mus musculus OX=10090 GN=Plin4 PE=1 SV=2	Plin4																			1	1																			1403	1403
379	O88544	COP9 signalosome complex subunit 4 OS=Mus musculus OX=10090 GN=Cops4 PE=1 SV=1	Cops4				FALSE																				High																				Master Protein
380	O88569	Heterogeneous nuclear ribonucleoproteins A2/B1 OS=Mus musculus OX=10090 GN=Hnrnpa2b1 PE=1 SV=2	Hnrnpa2b1	FALSE	FALSE	FALSE	FALSE																	High	High	High	High																	Master Protein	Master Protein	Master Protein	Master Protein
381	O88587	Catechol O-methyltransferase OS=Mus musculus OX=10090 GN=Comt PE=1 SV=2	Comt				FALSE																				High																				Master Protein
382	O88622	Poly(ADP-ribose) glycohydrolase OS	NONE																			1	1																			969	969
383	O88622	Poly(ADP-ribose) glycohydrolase OS=Mus musculus OX=10090 GN=Parg PE=1 SV=2	Parg																			1	1																			969	969
384	O88685	26S proteasome regulatory subunit 6A OS=Mus musculus OX=10090 GN=Psmc3 PE=1 SV=2	Psmc3			FALSE	FALSE													49.5	49.5					High	High													5.19	5.19					Master Protein	Master Protein
385	O88685	26S proteasome regulatory subunit 6A OS	NONE			FALSE	FALSE													49.5	49.5					High	High													5.19	5.19					Master Protein	Master Protein
386	O88696	ATP-dependent Clp protease proteolytic subunit, mitochondrial OS=Mus musculus OX=10090 GN=Clpp PE=1 SV=1	Clpp		FALSE																	1	1		High																	272	272		Master Protein
387	O88696	ATP-dependent Clp protease proteolytic subunit, mitochondrial OS	NONE		FALSE																	1	1		High																	272	272		Master Protein
388	O88703	Potassium/sodium hyperpolarization-activated cyclic nucleotide-gated channel 2 OS	NONE																	94.7	94.7	1	1																	8.73	8.73	863	863
389	O88703	Potassium/sodium hyperpolarization-activated cyclic nucleotide-gated channel 2 OS=Mus musculus OX=10090 GN=Hcn2 PE=1 SV=1	Hcn2																	94.7	94.7	1	1																	8.73	8.73	863	863
390	O88708	Origin recognition complex subunit 4 OS	NONE																			1	1																			433	433
391	O88708	Origin recognition complex subunit 4 OS=Mus musculus OX=10090 GN=Orc4 PE=1 SV=2	Orc4																			1	1																			433	433
392	O88736	3-keto-steroid reductase OS	NONE																	37.3	37.3	1	1																	6.73	6.73	334	334
393	O88736	3-keto-steroid reductase OS=Mus musculus OX=10090 GN=Hsd17b7 PE=1 SV=1	Hsd17b7																	37.3	37.3	1	1																	6.73	6.73	334	334
394	O88738	Baculoviral IAP repeat-containing protein 6 OS=Mus musculus OX=10090 GN=Birc6 PE=1 SV=2	Birc6	FALSE																531.8	531.8	12	12	High																6.07	6.07	4882	4882	Master Protein
395	O88738	Baculoviral IAP repeat-containing protein 6 OS	NONE	FALSE																531.8	531.8	12	12	High																6.07	6.07	4882	4882	Master Protein
396	O88844	Isocitrate dehydrogenase [NADP] cytoplasmic OS=Mus musculus OX=10090 GN=Idh1 PE=1 SV=2	Idh1			FALSE	FALSE													46.6	46.6	1	1			High	High													7.17	7.17	414	414			Master Protein	Master Protein
397	O88844	Isocitrate dehydrogenase [NADP] cytoplasmic OS	NONE			FALSE	FALSE													46.6	46.6	1	1			High	High													7.17	7.17	414	414			Master Protein	Master Protein
398	O88845	A-kinase anchor protein 10, mitochondrial OS=Mus musculus OX=10090 GN=Akap10 PE=1 SV=3	Akap10		FALSE																				High																				Master Protein
399	O88879	Apoptotic protease-activating factor 1 OS	NONE																	140.9	140.9																			6.43	6.43
400	O88879	Apoptotic protease-activating factor 1 OS=Mus musculus OX=10090 GN=Apaf1 PE=1 SV=3	Apaf1																	140.9	140.9																			6.43	6.43
401	O88967	ATP-dependent zinc metalloprotease YME1L1 OS=Mus musculus OX=10090 GN=Yme1l1 PE=1 SV=1	Yme1l1			FALSE																				High																				Master Protein
402	O89017	Legumain OS=Mus musculus OX=10090 GN=Lgmn PE=1 SV=1	Lgmn			FALSE																				High																				Master Protein
403	O89023	Tripeptidyl-peptidase 1 OS=Mus musculus OX=10090 GN=Tpp1 PE=1 SV=2	Tpp1			FALSE	FALSE																			High	High																			Master Protein	Master Protein
404	P00405	Cytochrome c oxidase subunit 2 OS=Mus musculus OX=10090 GN=Mtco2 PE=1 SV=1	Mtco2	FALSE		FALSE	FALSE			FALSE	FALSE					1				26	26	2	2	High		High	High			High	High					227				4.73	4.73	227	227	Master Protein		Master Protein	Master Protein
405	P00405	Cytochrome c oxidase subunit 2 OS	NONE	FALSE		FALSE	FALSE			FALSE	FALSE					1				26	26	2	2	High		High	High			High	High					227				4.73	4.73	227	227	Master Protein		Master Protein	Master Protein
406	P00416	Cytochrome c oxidase subunit 3 OS=Mus musculus OX=10090 GN=mt-Co3 PE=1 SV=2	mt	FALSE		FALSE						FALSE	Master Protein		1	1	29.9			29.9	29.9	1	1	High		High						High	0		2	261	7.3			7.3	7.3	261	261	Master Protein		Master Protein
407	P00416	Cytochrome c oxidase subunit 3 OS	NONE	FALSE		FALSE						FALSE	Master Protein		1	1	29.9			29.9	29.9	1	1	High		High						High	0		2	261	7.3			7.3	7.3	261	261	Master Protein		Master Protein
408	P01027	Complement C3 OS=Mus musculus OX=10090 GN=C3 PE=1 SV=3	C3			FALSE	FALSE																			High	High																			Master Protein	Master Protein
409	P01869	Ig gamma-1 chain C region, membrane-bound form OS=Mus musculus OX=10090 GN=Ighg1 PE=1 SV=2	Ighg1																																				0
410	P01901	H-2 class I histocompatibility antigen, K-B alpha chain OS	NONE																	41.3	41.3	1	1																	6.39	6.39	369	369
411	P01901	H-2 class I histocompatibility antigen, K-B alpha chain OS=Mus musculus OX=10090 GN=H2-K1 PE=1 SV=1	H2																	41.3	41.3	1	1																	6.39	6.39	369	369
412	P02340	Cellular tumor antigen p53 OS=Mus musculus OX=10090 GN=Tp53 PE=1 SV=4	Tp53	FALSE		FALSE	FALSE						Master Protein	2.061	1	1	43.4							High		High	High						0	5	1	390	7.23							Master Protein		Master Protein	Master Protein
413	P02535	Keratin, type I cytoskeletal 10 OS=Mus musculus OX=10090 GN=Krt10 PE=1 SV=3	Krt10	FALSE	FALSE	FALSE	FALSE					FALSE	Master Protein	1.674	6	3	57.7			57.7	57.7	3	3	High	High	High	High					High	0	2	8	570	5.11		5.16	5.11	5.11	570	570	Master Protein	Master Protein	Master Protein	Master Protein
414	P02535	Keratin, type I cytoskeletal 10 OS	NONE	FALSE	FALSE	FALSE	FALSE					FALSE	Master Protein	1.674	6	3	57.7			57.7	57.7	3	3	High	High	High	High					High	0	2	8	570	5.11		5.16	5.11	5.11	570	570	Master Protein	Master Protein	Master Protein	Master Protein
415	P03081	Small t antigen OS=Simian virus 40 OX=1891767 PE=1 SV=1	NONE	FALSE	FALSE	FALSE	FALSE					FALSE				1				20.4	20.4	4	4	High	High	High	High					High				174				7.75	7.75	174	174	Master Protein	Master Protein	Master Protein	Master Protein
416	P03081	Small t antigen OS	NONE	FALSE	FALSE	FALSE	FALSE					FALSE				1				20.4	20.4	4	4	High	High	High	High					High				174				7.75	7.75	174	174	Master Protein	Master Protein	Master Protein	Master Protein
417	P03319	Protein PR73 OS	NONE																	36.8	36.8																			9.52	9.52
418	P03319	Protein PR73 OS=Mouse mammary tumor virus (strain C3H) OX=11759 GN=sag PE=2 SV=3	sag																	36.8	36.8																			9.52	9.52
419	P03334	Gag polyprotein OS=Moloney murine sarcoma virus OX=11809 GN=gag PE=1 SV=3	gag						FALSE													1	1						Medium													538	538						Master Protein
420	P03334	Gag polyprotein OS	NONE						FALSE													1	1						Medium													538	538						Master Protein
421	P03356	Gag-Pol polyprotein OS=AKV murine leukemia virus OX=11791 GN=pol PE=3 SV=3	pol	FALSE	FALSE	FALSE	FALSE				FALSE	FALSE								194	194	4	4	High	High	High	High				High	High								8.97	8.97	1734	1734	Master Protein	Master Protein	Master Protein	Master Protein
422	P03356	Gag-Pol polyprotein OS	NONE	FALSE	FALSE	FALSE	FALSE				FALSE	FALSE								194	194	4	4	High	High	High	High				High	High								8.97	8.97	1734	1734	Master Protein	Master Protein	Master Protein	Master Protein
423	P03386	Envelope glycoprotein OS=AKV murine leukemia virus OX=11791 GN=env PE=1 SV=1	env			FALSE	FALSE																			High	High																			Master Protein	Master Protein
424	P03387	Envelope glycoprotein (Fragment) OS=FBJ murine osteosarcoma virus OX=11805 GN=env PE=3 SV=1	env	FALSE																23.7	23.7	2	2	High																9.23	9.23	211	211	Master Protein
425	P03387	Envelope glycoprotein (Fragment) OS	NONE	FALSE																23.7	23.7	2	2	High																9.23	9.23	211	211	Master Protein
426	P03893	NADH-ubiquinone oxidoreductase chain 2 OS	NONE																	38.7	38.7	1	1																	9.92	9.92	345	345
427	P03893	NADH-ubiquinone oxidoreductase chain 2 OS=Mus musculus OX=10090 GN=Mtnd2 PE=1 SV=2	Mtnd2																	38.7	38.7	1	1																	9.92	9.92	345	345
428	P03930	ATP synthase protein 8 OS=Mus musculus OX=10090 GN=Mtatp8 PE=1 SV=1	Mtatp8				FALSE																				High																				Master Protein
429	P03940	Steroid 21-hydroxylase OS=Mus musculus OX=10090 GN=Cyp21 PE=2 SV=3	Cyp21		FALSE																				Medium																				Master Protein
430	P03995	Glial fibrillary acidic protein OS=Mus musculus OX=10090 GN=Gfap PE=1 SV=4	Gfap																																				2.7
431	P04022	Gag polyprotein OS=Simian retrovirus SRV-1 OX=11942 GN=gag PE=1 SV=3	gag	FALSE																				Medium																				Master Protein
432	P04104	Keratin, type II cytoskeletal 1 OS=Mus musculus OX=10090 GN=Krt1 PE=1 SV=4	Krt1						FALSE	FALSE			Master Protein																High	High			0																Master Protein
433	P04264	Keratin, type II cytoskeletal 1 OS	NONE																	66	66	20	20																	8.12	8.12	644	644
434	P04264	Keratin, type II cytoskeletal 1 OS=Homo sapiens OX=9606 GN=KRT1 PE=1 SV=6	KRT1																	66	66	20	20																	8.12	8.12	644	644
435	P05064	Fructose-bisphosphate aldolase A OS=Mus musculus OX=10090 GN=Aldoa PE=1 SV=2	Aldoa			FALSE	FALSE																			High	High																			Master Protein	Master Protein
436	P05132	cAMP-dependent protein kinase catalytic subunit alpha OS=Mus musculus OX=10090 GN=Prkaca PE=1 SV=3	Prkaca		FALSE			FALSE		FALSE															High			High		High															Master Protein			Master Protein
437	P05213	Tubulin alpha-1B chain OS=Mus musculus OX=10090 GN=Tuba1b PE=1 SV=2	Tuba1b			FALSE	FALSE	FALSE	FALSE	FALSE	FALSE	FALSE	Master Protein		6	2	50.1	127	69							High	High	High	High	High	High	High	0		8	451	5.06	11.07	8.74							Master Protein	Master Protein	Master Protein	Master Protein
438	P05897	Gag-Pol polyprotein OS=Simian immunodeficiency virus (isolate K6W) OX=11735 GN=gag-pol PE=1 SV=2	gag			FALSE																				Medium																				Master Protein
439	P06151	L-lactate dehydrogenase A chain OS=Mus musculus OX=10090 GN=Ldha PE=1 SV=3	Ldha			FALSE	FALSE					FALSE	Master Protein	1.22	1	1	36.5			36.5	36.5	2	2			High	High					High	0	3	1	332	7.74			7.74	7.74	332	332			Master Protein	Master Protein
440	P06151	L-lactate dehydrogenase A chain OS	NONE			FALSE	FALSE					FALSE	Master Protein	1.22	1	1	36.5			36.5	36.5	2	2			High	High					High	0	3	1	332	7.74			7.74	7.74	332	332			Master Protein	Master Protein
441	P06240	Proto-oncogene tyrosine-protein kinase LCK OS=Mus musculus OX=10090 GN=Lck PE=1 SV=4	Lck									FALSE			1																	High			1
442	P06321	T-cell receptor beta chain V region A20.2.25 OS=Mus musculus OX=10090 PE=3 SV=1	NONE										Master Protein																				0.045
443	P06332	T-cell surface glycoprotein CD4 OS	NONE																			1	1																			457	457
444	P06332	T-cell surface glycoprotein CD4 OS=Mus musculus OX=10090 GN=Cd4 PE=1 SV=1	Cd4																			1	1																			457	457
445	P06795	ATP-dependent translocase ABCB1 OS=Mus musculus OX=10090 GN=Abcb1b PE=1 SV=1	Abcb1b	FALSE	FALSE	FALSE																		High	High	High																		Master Protein	Master Protein	Master Protein
446	P07146	Anionic trypsin-2 OS=Mus musculus OX=10090 GN=Prss2 PE=1 SV=1	Prss2						FALSE																				High																				Master Protein
447	P07355	Annexin A2 OS	NONE																	38.6	38.6	6	6																	7.75	7.75	339	339
448	P07355	Annexin A2 OS=Homo sapiens OX=9606 GN=ANXA2 PE=1 SV=2	ANXA2																	38.6	38.6	6	6																	7.75	7.75	339	339
449	P07356	Annexin A2 OS=Mus musculus OX=10090 GN=Anxa2 PE=1 SV=2	Anxa2			FALSE	FALSE																			High	High																			Master Protein	Master Protein
450	P07628	Kallikrein 1-related peptidase b8 OS=Mus musculus OX=10090 GN=Klk1b8 PE=2 SV=1	Klk1b8											0.605																				6
451	P07724	Serum albumin OS=Mus musculus OX=10090 GN=Alb PE=1 SV=3	Alb	FALSE	FALSE	FALSE	FALSE	FALSE	FALSE	FALSE	FALSE	FALSE	Master Protein	15.818	3	2	68.6			68.6	68.6	2	2	High	High	High	High	High	High	High	High	High	0	4	4	608	6.07			6.07	6.07	608	608	Master Protein	Master Protein	Master Protein	Master Protein	Master Protein	Master Protein
452	P07742	Ribonucleoside-diphosphate reductase large subunit OS=Mus musculus OX=10090 GN=Rrm1 PE=1 SV=2	Rrm1	FALSE	FALSE															90.2	90.2	4	4	High	High															6.7	6.7	792	792	Master Protein	Master Protein
453	P07742	Ribonucleoside-diphosphate reductase large subunit OS	NONE	FALSE	FALSE															90.2	90.2	4	4	High	High															6.7	6.7	792	792	Master Protein	Master Protein
454	P07744	Keratin, type II cytoskeletal 4 OS=Mus musculus OX=10090 GN=Krt4 PE=1 SV=2	Krt4												3	1																			3	525
455	P07901	Heat shock protein HSP 90-alpha OS=Mus musculus OX=10090 GN=Hsp90aa1 PE=1 SV=4	Hsp90aa1			FALSE	FALSE	FALSE	FALSE	FALSE	FALSE					1	84.7			84.7	84.7	8	8			High	High	High	High	High	High					733	5.01	5.84	7.23	5.01	5.01	733	733			Master Protein	Master Protein	Master Protein	Master Protein
456	P07901	Heat shock protein HSP 90-alpha OS	NONE			FALSE	FALSE	FALSE	FALSE	FALSE	FALSE					1	84.7			84.7	84.7	8	8			High	High	High	High	High	High					733	5.01	5.84	7.23	5.01	5.01	733	733			Master Protein	Master Protein	Master Protein	Master Protein
457	P08003	Protein disulfide-isomerase A4 OS=Mus musculus OX=10090 GN=Pdia4 PE=1 SV=3	Pdia4			FALSE	FALSE																			High	High																			Master Protein	Master Protein
458	P08043	Zinc finger protein 2 OS=Mus musculus OX=10090 GN=Zfp2 PE=2 SV=2	Zfp2	FALSE																				High																				Master Protein
459	P08074	Carbonyl reductase [NADPH] 2 OS=Mus musculus OX=10090 GN=Cbr2 PE=1 SV=1	Cbr2				FALSE																				High																				Master Protein
460	P08113	Endoplasmin OS=Mus musculus OX=10090 GN=Hsp90b1 PE=1 SV=2	Hsp90b1	FALSE	FALSE	FALSE	FALSE	FALSE	FALSE	FALSE	FALSE						92.4							High	High	High	High	High	High	High	High						4.82	0						Master Protein	Master Protein	Master Protein	Master Protein	Master Protein	Master Protein
461	P08249	Malate dehydrogenase, mitochondrial OS=Mus musculus OX=10090 GN=Mdh2 PE=1 SV=3	Mdh2			FALSE	FALSE																			High	High																			Master Protein	Master Protein
462	P08361	Gag-Pol polyprotein OS=Cas-Br-E murine leukemia virus OX=11792 GN=gag-pol PE=3 SV=2	gag																	194.4	194.4	1	1																	8.95	8.95	1733	1733
463	P08399	Putative per-hexamer repeat protein 5 OS	NONE																	57.9	57.9																			9.58	9.58
464	P08399	Putative per-hexamer repeat protein 5 OS=Mus musculus OX=10090 GN=Phxr5 PE=5 SV=2	Phxr5																	57.9	57.9																			9.58	9.58
465	P08556	GTPase NRas OS=Mus musculus OX=10090 GN=Nras PE=1 SV=1	Nras									FALSE	Master Protein																			High	0
466	P08607	C4b-binding protein OS=Mus musculus OX=10090 GN=C4bpa PE=1 SV=3	C4bpa									FALSE																				Medium
467	P08668	Envelopment polyprotein OS	NONE																			1	1																			1135	1135
468	P08668	Envelopment polyprotein OS=Hantaan virus (strain 76-118) OX=11602 GN=GP PE=1 SV=1	GP																			1	1																			1135	1135
469	P08752	Guanine nucleotide-binding protein G(i) subunit alpha-2 OS=Mus musculus OX=10090 GN=Gnai2 PE=1 SV=5	Gnai2			FALSE	FALSE					FALSE	Master Protein	1.408	1											High	High					Medium	0	4	1											Master Protein	Master Protein
470	P08775	DNA-directed RNA polymerase II subunit RPB1 OS	NONE																	217	217	1	1																	7.37	7.37	1970	1970
471	P08775	DNA-directed RNA polymerase II subunit RPB1 OS=Mus musculus OX=10090 GN=Polr2a PE=1 SV=3	Polr2a																	217	217	1	1																	7.37	7.37	1970	1970
472	P08882	Granzyme C OS=Mus musculus OX=10090 GN=Gzmc PE=1 SV=1	Gzmc	FALSE			FALSE																	Medium			High												0					Master Protein			Master Protein
473	P08883	Granzyme F OS=Mus musculus OX=10090 GN=Gzmf PE=1 SV=1	Gzmf	FALSE	FALSE	FALSE	FALSE		FALSE	FALSE		FALSE	Master Protein	0.988	1		27.6			27.6	27.6	1	1	Medium	High	Medium	High		Medium	High		Medium	0.033	8	1		9.88	0		9.88	9.88	248	248	Master Protein	Master Protein	Master Protein	Master Protein		Master Protein
474	P08883	Granzyme F OS	NONE	FALSE	FALSE	FALSE	FALSE		FALSE	FALSE		FALSE	Master Protein	0.988	1		27.6			27.6	27.6	1	1	Medium	High	Medium	High		Medium	High		Medium	0.033	8	1		9.88	0		9.88	9.88	248	248	Master Protein	Master Protein	Master Protein	Master Protein		Master Protein
475	P09041	Phosphoglycerate kinase 2 OS=Mus musculus OX=10090 GN=Pgk2 PE=1 SV=4	Pgk2					FALSE							1		44.8											High							1		6.8											Master Protein
476	P09055	Integrin beta-1 OS=Mus musculus OX=10090 GN=Itgb1 PE=1 SV=1	Itgb1				FALSE																				High											2.84									Master Protein
477	P09405	Nucleolin OS=Mus musculus OX=10090 GN=Ncl PE=1 SV=2	Ncl			FALSE	FALSE																			High	High																			Master Protein	Master Protein
478	P09411	Phosphoglycerate kinase 1 OS=Mus musculus OX=10090 GN=Pgk1 PE=1 SV=4	Pgk1			FALSE	FALSE					FALSE														High	High					High														Master Protein	Master Protein
479	P09533	Transforming growth factor beta-1 proprotein OS=Chlorocebus aethiops OX=9534 GN=TGFB1 PE=1 SV=1	TGFB1				FALSE																				Medium																				Master Protein
480	P09572	Sodium/potassium-transporting ATPase subunit alpha-1 OS=Gallus gallus OX=9031 GN=ATP1A1 PE=2 SV=1	ATP1A1										Master Protein																				0
481	P09602	Non-histone chromosomal protein HMG-17 OS	NONE																	9.4	9.4																			9.99	9.99
482	P09602	Non-histone chromosomal protein HMG-17 OS=Mus musculus OX=10090 GN=Hmgn2 PE=1 SV=2	Hmgn2																	9.4	9.4																			9.99	9.99
483	P09867	Heterogeneous nuclear ribonucleoprotein A1 OS=Bos taurus OX=9913 GN=HNRNPA1 PE=1 SV=2	HNRNPA1			FALSE	FALSE													34.2	34.2	3	3			High	High													9.23	9.23	320	320			Master Protein	Master Protein
484	P09867	Heterogeneous nuclear ribonucleoprotein A1 OS	NONE			FALSE	FALSE													34.2	34.2	3	3			High	High													9.23	9.23	320	320			Master Protein	Master Protein
485	P0C204	Coiled-coil domain-containing protein 47 OS=Macaca fascicularis OX=9541 GN=CCDC47 PE=2 SV=1	CCDC47		FALSE	FALSE																			High	High																			Master Protein	Master Protein
486	P0C5K2	Formin-like protein 15a OS=Arabidopsis thaliana OX=3702 GN=FH15A PE=2 SV=1	FH15A						FALSE																				High																				Master Protein
487	P0C6X8	Replicase polyprotein 1ab OS=Murine coronavirus (strain 2) OX=76344 GN=rep PE=3 SV=1	rep														797.1																				6.99
488	P0DOG8	Glyco-Gag protein OS=AKV murine leukemia virus OX=11791 PE=1 SV=1	NONE			FALSE		FALSE		FALSE																High		High		High																Master Protein		Master Protein
489	P0DOV2	Interferon-activable protein 204 OS=Mus musculus OX=10090 GN=Ifi204 PE=1 SV=1	Ifi204		FALSE															69.4	69.4	1	1		High															8.69	8.69	619	619		Master Protein
490	P0DOV2	Interferon-activable protein 204 OS	NONE		FALSE															69.4	69.4	1	1		High															8.69	8.69	619	619		Master Protein
491	P0DQD3	Internalin B OS	NONE																	71.2	71.2																			9.57	9.57
492	P0DQD3	Internalin B OS=Listeria monocytogenes serotype 1/2a (strain EGD / Mackaness) OX=1334565 GN=inlB PE=1 SV=1	inlB																	71.2	71.2																			9.57	9.57
493	P10107	Annexin A1 OS=Mus musculus OX=10090 GN=Anxa1 PE=1 SV=2	Anxa1	FALSE		FALSE	FALSE	FALSE	FALSE															High		High	High	High	High															Master Protein		Master Protein	Master Protein	Master Protein	Master Protein
494	P10126	Elongation factor 1-alpha 1 OS=Mus musculus OX=10090 GN=Eef1a1 PE=1 SV=3	Eef1a1	FALSE	FALSE	FALSE	FALSE		FALSE	FALSE	FALSE	FALSE	Master Protein	17.824	7	7	50.1			50.1	50.1	20	20	High	High	High	High		High	High	High	High	0	21	7	462	9.01	7.15	5.83	9.01	9.01	462	462	Master Protein	Master Protein	Master Protein	Master Protein		Master Protein
495	P10126	Elongation factor 1-alpha 1 OS	NONE	FALSE	FALSE	FALSE	FALSE		FALSE	FALSE	FALSE	FALSE	Master Protein	17.824	7	7	50.1			50.1	50.1	20	20	High	High	High	High		High	High	High	High	0	21	7	462	9.01	7.15	5.83	9.01	9.01	462	462	Master Protein	Master Protein	Master Protein	Master Protein		Master Protein
496	P10605	Cathepsin B OS=Mus musculus OX=10090 GN=Ctsb PE=1 SV=2	Ctsb	FALSE	FALSE	FALSE	FALSE																	High	High	High	High																	Master Protein	Master Protein	Master Protein	Master Protein
497	P10629	Homeobox protein Hox-C6 OS=Mus musculus OX=10090 GN=Hoxc6 PE=2 SV=2	Hoxc6											0.526																				10
498	P10630	Eukaryotic initiation factor 4A-II OS=Mus musculus OX=10090 GN=Eif4a2 PE=1 SV=2	Eif4a2	FALSE		FALSE						FALSE												High		High						High												Master Protein		Master Protein
499	P10639	Thioredoxin OS=Mus musculus OX=10090 GN=Txn PE=1 SV=3	Txn	FALSE	FALSE							FALSE			1	1				11.7	11.7	1	1	High	High							High			2	105			2.25	4.92	4.92	105	105	Master Protein	Master Protein
500	P10639	Thioredoxin OS	NONE	FALSE	FALSE							FALSE			1	1				11.7	11.7	1	1	High	High							High			2	105			2.25	4.92	4.92	105	105	Master Protein	Master Protein
501	P10649	Glutathione S-transferase Mu 1 OS=Mus musculus OX=10090 GN=Gstm1 PE=1 SV=2	Gstm1				FALSE																				High																				Master Protein
502	P10833	Ras-related protein R-Ras OS=Mus musculus OX=10090 GN=Rras PE=1 SV=1	Rras	FALSE	FALSE										1									Medium	High										1									Master Protein	Master Protein
503	P10852	4F2 cell-surface antigen heavy chain OS=Mus musculus OX=10090 GN=Slc3a2 PE=1 SV=1	Slc3a2	FALSE	FALSE	FALSE	FALSE							0.684						58.3	58.3	1	1	High	High	High	High							2						5.91	5.91	526	526	Master Protein	Master Protein	Master Protein	Master Protein
504	P10852	4F2 cell-surface antigen heavy chain OS	NONE	FALSE	FALSE	FALSE	FALSE							0.684						58.3	58.3	1	1	High	High	High	High							2						5.91	5.91	526	526	Master Protein	Master Protein	Master Protein	Master Protein
505	P10896	Ribulose bisphosphate carboxylase/oxygenase activase, chloroplastic OS=Arabidopsis thaliana OX=3702 GN=RCA PE=1 SV=2	RCA													1																				474
506	P10922	Histone H1.0 OS=Mus musculus OX=10090 GN=H1f0 PE=2 SV=4	H1f0				FALSE																				Medium																				Master Protein
507	P11103	Poly [ADP-ribose] polymerase 1 OS=Mus musculus OX=10090 GN=Parp1 PE=1 SV=3	Parp1			FALSE	FALSE																			High	High																			Master Protein	Master Protein
508	P11139	Tubulin alpha-1 chain OS=Arabidopsis thaliana OX=3702 GN=TUBA1 PE=2 SV=1	TUBA1													1	49.8																			450	5.05
509	P11142	Heat shock cognate 71 kDa protein OS	NONE																	70.9	70.9	2	2																	5.52	5.52	646	646
510	P11142	Heat shock cognate 71 kDa protein OS=Homo sapiens OX=9606 GN=HSPA8 PE=1 SV=1	HSPA8																	70.9	70.9	2	2																	5.52	5.52	646	646
511	P11276	Fibronectin OS=Mus musculus OX=10090 GN=Fn1 PE=1 SV=4	Fn1	FALSE	FALSE	FALSE	FALSE					FALSE	Master Protein	9.812	3	3	272.4							High	High	High	High					High	0	2	4	2477	5.59							Master Protein	Master Protein	Master Protein	Master Protein
512	P11440	Cyclin-dependent kinase 1 OS=Mus musculus OX=10090 GN=Cdk1 PE=1 SV=3	Cdk1	FALSE	FALSE				FALSE					2.329	3	1	34.1			34.1	34.1	8	8	High	High				High					6	3	297	8.43	0		8.43	8.43	297	297	Master Protein	Master Protein				Master Protein
513	P11440	Cyclin-dependent kinase 1 OS	NONE	FALSE	FALSE				FALSE					2.329	3	1	34.1			34.1	34.1	8	8	High	High				High					6	3	297	8.43	0		8.43	8.43	297	297	Master Protein	Master Protein				Master Protein
514	P11499	Heat shock protein HSP 90-beta OS=Mus musculus OX=10090 GN=Hsp90ab1 PE=1 SV=3	Hsp90ab1					FALSE		FALSE																		High		High																		Master Protein
515	P11627	Neural cell adhesion molecule L1 OS=Mus musculus OX=10090 GN=L1cam PE=1 SV=1	L1cam			FALSE	FALSE																			High	High																			Master Protein	Master Protein
516	P11757	Hemoglobin subunit alpha OS=Myotis velifer OX=9435 GN=HBA PE=1 SV=1	HBA									FALSE																				Medium
517	P11928	2'-5'-oligoadenylate synthase 1A OS=Mus musculus OX=10090 GN=Oas1a PE=1 SV=2	Oas1a	FALSE																42.4	42.4	1	1	High																8.09	8.09	367	367	Master Protein
518	P11928	2'-5'-oligoadenylate synthase 1A OS	NONE	FALSE																42.4	42.4	1	1	High																8.09	8.09	367	367	Master Protein
519	P11983	T-complex protein 1 subunit alpha OS=Mus musculus OX=10090 GN=Tcp1 PE=1 SV=3	Tcp1	FALSE	FALSE	FALSE	FALSE					FALSE	Master Protein	7.287						60.4	60.4	16	16	High	High	High	High					High	0	9						6.16	6.16	556	556	Master Protein	Master Protein	Master Protein	Master Protein
520	P11983	T-complex protein 1 subunit alpha OS	NONE	FALSE	FALSE	FALSE	FALSE					FALSE	Master Protein	7.287						60.4	60.4	16	16	High	High	High	High					High	0	9						6.16	6.16	556	556	Master Protein	Master Protein	Master Protein	Master Protein
521	P12382	ATP-dependent 6-phosphofructokinase, liver type OS=Mus musculus OX=10090 GN=Pfkl PE=1 SV=4	Pfkl	FALSE	FALSE	FALSE	FALSE	FALSE												85.3	85.3	9	9	High	High	High	High	High												7.17	7.17	780	780	Master Protein	Master Protein	Master Protein	Master Protein	Master Protein
522	P12382	ATP-dependent 6-phosphofructokinase, liver type OS	NONE	FALSE	FALSE	FALSE	FALSE	FALSE												85.3	85.3	9	9	High	High	High	High	High												7.17	7.17	780	780	Master Protein	Master Protein	Master Protein	Master Protein	Master Protein
523	P12613	T-complex protein 1 subunit alpha OS=Drosophila melanogaster OX=7227 GN=CCT1 PE=2 SV=2	CCT1			FALSE																				High																				Master Protein
524	P12905	Large T antigen OS=Murine polyomavirus (strain Crawford small-plaque) OX=10637 PE=3 SV=1	NONE				FALSE																				Medium																				Master Protein
525	P12970	60S ribosomal protein L7a OS=Mus musculus OX=10090 GN=Rpl7a PE=1 SV=2	Rpl7a	FALSE	FALSE	FALSE	FALSE	FALSE	FALSE	FALSE	FALSE	FALSE	Master Protein	5.571	6	7	30			30	30	11	11	High	High	High	High	High	High	High	High	High	0	17	6	266	10.56	5.84	9.49	10.56	10.56	266	266	Master Protein	Master Protein	Master Protein	Master Protein	Master Protein	Master Protein
526	P12970	60S ribosomal protein L7a OS	NONE	FALSE	FALSE	FALSE	FALSE	FALSE	FALSE	FALSE	FALSE	FALSE	Master Protein	5.571	6	7	30			30	30	11	11	High	High	High	High	High	High	High	High	High	0	17	6	266	10.56	5.84	9.49	10.56	10.56	266	266	Master Protein	Master Protein	Master Protein	Master Protein	Master Protein	Master Protein
527	P13011	Acyl-CoA desaturase 2 OS=Mus musculus OX=10090 GN=Scd2 PE=1 SV=2	Scd2									FALSE	Master Protein	5.068	2	1	40.9			40.9	40.9	4	4									High	0	4	3	358	9.01			9.01	9.01	358	358
528	P13011	Acyl-CoA desaturase 2 OS	NONE									FALSE	Master Protein	5.068	2	1	40.9			40.9	40.9	4	4									High	0	4	3	358	9.01			9.01	9.01	358	358
529	P13439	Uridine 5'-monophosphate synthase OS=Mus musculus OX=10090 GN=Umps PE=1 SV=3	Umps	FALSE	FALSE	FALSE	FALSE													52.3	52.3	3	3	High	High	High	High													6.61	6.61	481	481	Master Protein	Master Protein	Master Protein	Master Protein
530	P13439	Uridine 5'-monophosphate synthase OS	NONE	FALSE	FALSE	FALSE	FALSE													52.3	52.3	3	3	High	High	High	High													6.61	6.61	481	481	Master Protein	Master Protein	Master Protein	Master Protein
531	P13516	Acyl-CoA desaturase 1 OS	NONE																	41	41																			9.07	9.07
532	P13516	Acyl-CoA desaturase 1 OS=Mus musculus OX=10090 GN=Scd1 PE=1 SV=2	Scd1																	41	41																			9.07	9.07
533	P13864	DNA (cytosine-5)-methyltransferase 1 OS=Mus musculus OX=10090 GN=Dnmt1 PE=1 SV=5	Dnmt1			FALSE	FALSE													183.1	183.1	1	1			High	High													7.74	7.74	1620	1620			Master Protein	Master Protein
534	P13864	DNA (cytosine-5)-methyltransferase 1 OS	NONE			FALSE	FALSE													183.1	183.1	1	1			High	High													7.74	7.74	1620	1620			Master Protein	Master Protein
535	P14094	Sodium/potassium-transporting ATPase subunit beta-1 OS=Mus musculus OX=10090 GN=Atp1b1 PE=1 SV=1	Atp1b1			FALSE	FALSE					FALSE														High	High					High														Master Protein	Master Protein
536	P14115	60S ribosomal protein L27a OS=Mus musculus OX=10090 GN=Rpl27a PE=1 SV=5	Rpl27a	FALSE	FALSE	FALSE	FALSE	FALSE	FALSE	FALSE	FALSE	FALSE	Master Protein				16.6			16.6	16.6	3	3	High	High	High	High	High	High	High	High	High	0				11.12	4.05	4.75	11.12	11.12	148	148	Master Protein	Master Protein	Master Protein	Master Protein	Master Protein	Master Protein
537	P14115	60S ribosomal protein L27a OS	NONE	FALSE	FALSE	FALSE	FALSE	FALSE	FALSE	FALSE	FALSE	FALSE	Master Protein				16.6			16.6	16.6	3	3	High	High	High	High	High	High	High	High	High	0				11.12	4.05	4.75	11.12	11.12	148	148	Master Protein	Master Protein	Master Protein	Master Protein	Master Protein	Master Protein
538	P14131	40S ribosomal protein S16 OS=Mus musculus OX=10090 GN=Rps16 PE=1 SV=4	Rps16	FALSE	FALSE	FALSE	FALSE	FALSE	FALSE	FALSE		FALSE			1	1				16.4	16.4	5	5	High	High	High	High	High	High	High		High			1	146		0		10.21	10.21	146	146	Master Protein	Master Protein	Master Protein	Master Protein	Master Protein	Master Protein
539	P14131	40S ribosomal protein S16 OS	NONE	FALSE	FALSE	FALSE	FALSE	FALSE	FALSE	FALSE		FALSE			1	1				16.4	16.4	5	5	High	High	High	High	High	High	High		High			1	146		0		10.21	10.21	146	146	Master Protein	Master Protein	Master Protein	Master Protein	Master Protein	Master Protein
540	P14148	60S ribosomal protein L7 OS=Mus musculus OX=10090 GN=Rpl7 PE=1 SV=2	Rpl7	FALSE	FALSE	FALSE	FALSE	FALSE	FALSE	FALSE	FALSE	FALSE	Master Protein	20.907	11	13	31.4			31.4	31.4	20	20	High	High	High	High	High	High	High	High	High	0	21	14	270	10.89	9.2	19.2	10.89	10.89	270	270	Master Protein	Master Protein	Master Protein	Master Protein	Master Protein	Master Protein
541	P14148	60S ribosomal protein L7 OS	NONE	FALSE	FALSE	FALSE	FALSE	FALSE	FALSE	FALSE	FALSE	FALSE	Master Protein	20.907	11	13	31.4			31.4	31.4	20	20	High	High	High	High	High	High	High	High	High	0	21	14	270	10.89	9.2	19.2	10.89	10.89	270	270	Master Protein	Master Protein	Master Protein	Master Protein	Master Protein	Master Protein
542	P14206	40S ribosomal protein SA OS=Mus musculus OX=10090 GN=Rpsa PE=1 SV=4	Rpsa	FALSE	FALSE																			High	High																			Master Protein	Master Protein
543	P14211	Calreticulin OS=Mus musculus OX=10090 GN=Calr PE=1 SV=1	Calr			FALSE	FALSE																			High	High																			Master Protein	Master Protein
544	P14404	Histone-lysine N-methyltransferase MECOM OS=Mus musculus OX=10090 GN=Mecom PE=1 SV=2	Mecom																	138	138	1	1															0	2.41	6.35	6.35	1232	1232
545	P14404	Histone-lysine N-methyltransferase MECOM OS	NONE																	138	138	1	1															0	2.41	6.35	6.35	1232	1232
546	P14417	Apolipoprotein(a) (Fragment) OS=Macaca mulatta OX=9544 GN=LPA PE=2 SV=1	LPA			FALSE																				Medium																				Master Protein
547	P14576	Signal recognition particle 54 kDa protein OS=Mus musculus OX=10090 GN=Srp54 PE=1 SV=2	Srp54																	55.7	55.7	1	1															0	2.24	8.75	8.75	504	504
548	P14576	Signal recognition particle 54 kDa protein OS	NONE																	55.7	55.7	1	1															0	2.24	8.75	8.75	504	504
549	P14602	Heat shock protein beta-1 OS=Mus musculus OX=10090 GN=Hspb1 PE=1 SV=3	Hspb1	FALSE	FALSE	FALSE	FALSE					FALSE												High	High	High	High					Medium												Master Protein	Master Protein	Master Protein	Master Protein
550	P14685	26S proteasome non-ATPase regulatory subunit 3 OS=Mus musculus OX=10090 GN=Psmd3 PE=1 SV=3	Psmd3	FALSE	FALSE	FALSE	FALSE	FALSE	FALSE	FALSE	FALSE			0.593						60.7	60.7	10	10	High	High	High	High	High	High	High	High			2				3.52	0	8.44	8.44	530	530	Master Protein	Master Protein	Master Protein	Master Protein	Master Protein	Master Protein
551	P14685	26S proteasome non-ATPase regulatory subunit 3 OS	NONE	FALSE	FALSE	FALSE	FALSE	FALSE	FALSE	FALSE	FALSE			0.593						60.7	60.7	10	10	High	High	High	High	High	High	High	High			2				3.52	0	8.44	8.44	530	530	Master Protein	Master Protein	Master Protein	Master Protein	Master Protein	Master Protein
552	P14733	Lamin-B1 OS=Mus musculus OX=10090 GN=Lmnb1 PE=1 SV=3	Lmnb1	FALSE	FALSE	FALSE	FALSE																	High	High	High	High																	Master Protein	Master Protein	Master Protein	Master Protein
553	P14869	60S acidic ribosomal protein P0 OS=Mus musculus OX=10090 GN=Rplp0 PE=1 SV=3	Rplp0	FALSE	FALSE	FALSE	FALSE													34.2	34.2	3	3	High	High	High	High													6.25	6.25	317	317	Master Protein	Master Protein	Master Protein	Master Protein
554	P14869	60S acidic ribosomal protein P0 OS	NONE	FALSE	FALSE	FALSE	FALSE													34.2	34.2	3	3	High	High	High	High													6.25	6.25	317	317	Master Protein	Master Protein	Master Protein	Master Protein
555	P14873	Microtubule-associated protein 1B OS	NONE																	270.1	270.1	2	2																	4.83	4.83	2464	2464
556	P14873	Microtubule-associated protein 1B OS=Mus musculus OX=10090 GN=Map1b PE=1 SV=2	Map1b																	270.1	270.1	2	2																	4.83	4.83	2464	2464
557	P14901	Heme oxygenase 1 OS=Mus musculus OX=10090 GN=Hmox1 PE=1 SV=1	Hmox1			FALSE																				High																				Master Protein
558	P15215	Laminin subunit gamma-1 OS=Drosophila melanogaster OX=7227 GN=LanB2 PE=2 SV=2	LanB2	FALSE																				Medium																				Master Protein
559	P15508	Spectrin beta chain, erythrocytic OS=Mus musculus OX=10090 GN=Sptb PE=1 SV=4	Sptb									FALSE																				Medium
560	P16045	Galectin-1 OS=Mus musculus OX=10090 GN=Lgals1 PE=1 SV=3	Lgals1				FALSE																				High																				Master Protein
561	P16294	Coagulation factor IX OS=Mus musculus OX=10090 GN=F9 PE=2 SV=3	F9													1																				471
562	P16332	Methylmalonyl-CoA mutase, mitochondrial OS=Mus musculus OX=10090 GN=Mmut PE=1 SV=2	Mmut			FALSE																				High																				Master Protein
563	P16460	Argininosuccinate synthase OS	NONE																	46.6	46.6	2	2																	8.22	8.22	412	412
564	P16460	Argininosuccinate synthase OS=Mus musculus OX=10090 GN=Ass1 PE=1 SV=1	Ass1																	46.6	46.6	2	2																	8.22	8.22	412	412
565	P16546	Spectrin alpha chain, non-erythrocytic 1 OS=Mus musculus OX=10090 GN=Sptan1 PE=1 SV=4	Sptan1	FALSE	FALSE	FALSE	FALSE				FALSE	FALSE	Master Protein	3.802	4	4	284.4			284.4	284.4	17	17	High	High	High	High				High	High	0	1	4	2472	5.33	19.06	4.15	5.33	5.33	2472	2472	Master Protein	Master Protein	Master Protein	Master Protein
566	P16546	Spectrin alpha chain, non-erythrocytic 1 OS	NONE	FALSE	FALSE	FALSE	FALSE				FALSE	FALSE	Master Protein	3.802	4	4	284.4			284.4	284.4	17	17	High	High	High	High				High	High	0	1	4	2472	5.33	19.06	4.15	5.33	5.33	2472	2472	Master Protein	Master Protein	Master Protein	Master Protein
567	P16675	Lysosomal protective protein OS=Mus musculus OX=10090 GN=Ctsa PE=1 SV=1	Ctsa	FALSE	FALSE	FALSE	FALSE																	High	High	High	High																	Master Protein	Master Protein	Master Protein	Master Protein
568	P16858	Glyceraldehyde-3-phosphate dehydrogenase OS=Mus musculus OX=10090 GN=Gapdh PE=1 SV=2	Gapdh	FALSE	FALSE	FALSE	FALSE	FALSE	FALSE	FALSE	FALSE	FALSE	Master Protein	16.882	9	5	35.8			35.8	35.8	12	12	High	High	High	High	High	High	High	High	High	0	30	13	333	8.25	15.49	5.71	8.25	8.25	333	333	Master Protein	Master Protein	Master Protein	Master Protein	Master Protein	Master Protein
569	P16858	Glyceraldehyde-3-phosphate dehydrogenase OS	NONE	FALSE	FALSE	FALSE	FALSE	FALSE	FALSE	FALSE	FALSE	FALSE	Master Protein	16.882	9	5	35.8			35.8	35.8	12	12	High	High	High	High	High	High	High	High	High	0	30	13	333	8.25	15.49	5.71	8.25	8.25	333	333	Master Protein	Master Protein	Master Protein	Master Protein	Master Protein	Master Protein
570	P17046	Lysosome-associated membrane glycoprotein 2 OS=Rattus norvegicus OX=10116 GN=Lamp2 PE=1 SV=3	Lamp2			FALSE	FALSE																			High	High																			Master Protein	Master Protein
571	P17182	Alpha-enolase OS=Mus musculus OX=10090 GN=Eno1 PE=1 SV=3	Eno1	FALSE	FALSE	FALSE	FALSE			FALSE		FALSE	Master Protein	4.004	3	4	47.1			47.1	47.1	1	1	High	High	High	High			High		High	0	5	3	434	6.8			6.8	6.8	434	434	Master Protein	Master Protein	Master Protein	Master Protein
572	P17182	Alpha-enolase OS	NONE	FALSE	FALSE	FALSE	FALSE			FALSE		FALSE	Master Protein	4.004	3	4	47.1			47.1	47.1	1	1	High	High	High	High			High		High	0	5	3	434	6.8			6.8	6.8	434	434	Master Protein	Master Protein	Master Protein	Master Protein
573	P17225	Polypyrimidine tract-binding protein 1 OS=Mus musculus OX=10090 GN=Ptbp1 PE=1 SV=2	Ptbp1	FALSE	FALSE	FALSE	FALSE				FALSE	FALSE	Master Protein	10.757	2	4	56.4			56.4	56.4	1	1	High	High	High	High				High	High	0	11	2	527	8.34			8.34	8.34	527	527	Master Protein	Master Protein	Master Protein	Master Protein
574	P17225	Polypyrimidine tract-binding protein 1 OS	NONE	FALSE	FALSE	FALSE	FALSE				FALSE	FALSE	Master Protein	10.757	2	4	56.4			56.4	56.4	1	1	High	High	High	High				High	High	0	11	2	527	8.34			8.34	8.34	527	527	Master Protein	Master Protein	Master Protein	Master Protein
575	P17426	AP-2 complex subunit alpha-1 OS=Mus musculus OX=10090 GN=Ap2a1 PE=1 SV=1	Ap2a1							FALSE																				High
576	P17427	AP-2 complex subunit alpha-2 OS=Mus musculus OX=10090 GN=Ap2a2 PE=1 SV=2	Ap2a2	FALSE	FALSE	FALSE	FALSE					FALSE	Master Protein	3.847						104	104	1	1	High	High	High	High					High	0	1						6.93	6.93	938	938	Master Protein	Master Protein	Master Protein	Master Protein
577	P17427	AP-2 complex subunit alpha-2 OS	NONE	FALSE	FALSE	FALSE	FALSE					FALSE	Master Protein	3.847						104	104	1	1	High	High	High	High					High	0	1						6.93	6.93	938	938	Master Protein	Master Protein	Master Protein	Master Protein
578	P17677	Neuromodulin OS	NONE																			1	1																			238	238
579	P17677	Neuromodulin OS=Homo sapiens OX=9606 GN=GAP43 PE=1 SV=1	GAP43																			1	1																			238	238
580	P17710	Hexokinase-1 OS=Mus musculus OX=10090 GN=Hk1 PE=1 SV=3	Hk1	FALSE	FALSE	FALSE	FALSE																	High	High	High	High																	Master Protein	Master Protein	Master Protein	Master Protein
581	P17742	Peptidyl-prolyl cis-trans isomerase A OS=Mus musculus OX=10090 GN=Ppia PE=1 SV=2	Ppia			FALSE	FALSE																			High	High																			Master Protein	Master Protein
582	P17745	Elongation factor Tu, chloroplastic OS=Arabidopsis thaliana OX=3702 GN=TUFA PE=1 SV=1	TUFA			FALSE	FALSE					FALSE	Master Protein	4.587		1	51.6									High	High					High	0	3		476	6.19									Master Protein	Master Protein
583	P17751	Triosephosphate isomerase OS=Mus musculus OX=10090 GN=Tpi1 PE=1 SV=4	Tpi1	FALSE	FALSE	FALSE	FALSE	FALSE												32.2	32.2	2	2	High	High	High	High	High												5.74	5.74	299	299	Master Protein	Master Protein	Master Protein	Master Protein	Master Protein
584	P17751	Triosephosphate isomerase OS	NONE	FALSE	FALSE	FALSE	FALSE	FALSE												32.2	32.2	2	2	High	High	High	High	High												5.74	5.74	299	299	Master Protein	Master Protein	Master Protein	Master Protein	Master Protein
585	P17809	Solute carrier family 2, facilitated glucose transporter member 1 OS=Mus musculus OX=10090 GN=Slc2a1 PE=1 SV=4	Slc2a1	FALSE	FALSE	FALSE	FALSE					FALSE		1.896						53.9	53.9	1	1	High	High	High	High					High		2						8.87	8.87	492	492	Master Protein	Master Protein	Master Protein	Master Protein
586	P17809	Solute carrier family 2, facilitated glucose transporter member 1 OS	NONE	FALSE	FALSE	FALSE	FALSE					FALSE		1.896						53.9	53.9	1	1	High	High	High	High					High		2						8.87	8.87	492	492	Master Protein	Master Protein	Master Protein	Master Protein
587	P17918	Proliferating cell nuclear antigen OS=Mus musculus OX=10090 GN=Pcna PE=1 SV=2	Pcna	FALSE	FALSE	FALSE	FALSE													28.8	28.8	1	1	High	High	High	High													4.77	4.77	261	261	Master Protein	Master Protein	Master Protein	Master Protein
588	P17918	Proliferating cell nuclear antigen OS	NONE	FALSE	FALSE	FALSE	FALSE													28.8	28.8	1	1	High	High	High	High													4.77	4.77	261	261	Master Protein	Master Protein	Master Protein	Master Protein
589	P18242	Cathepsin D OS=Mus musculus OX=10090 GN=Ctsd PE=1 SV=1	Ctsd			FALSE																				High																				Master Protein
590	P18246	Gap junction alpha-1 protein OS=Bos taurus OX=9913 GN=GJA1 PE=2 SV=2	GJA1	FALSE																				Medium																				Master Protein
591	P18652	Ribosomal protein S6 kinase 2 alpha OS=Gallus gallus OX=9031 GN=RPS6KA PE=2 SV=1	RPS6KA	FALSE																		2	2	High																		752	752	Master Protein
592	P18652	Ribosomal protein S6 kinase 2 alpha OS	NONE	FALSE																		2	2	High																		752	752	Master Protein
593	P18653	Ribosomal protein S6 kinase alpha-1 OS=Mus musculus OX=10090 GN=Rps6ka1 PE=1 SV=1	Rps6ka1		FALSE															81.5	81.5				High															8.1	8.1				Master Protein
594	P18653	Ribosomal protein S6 kinase alpha-1 OS	NONE		FALSE															81.5	81.5				High															8.1	8.1				Master Protein
595	P18760	Cofilin-1 OS=Mus musculus OX=10090 GN=Cfl1 PE=1 SV=3	Cfl1	FALSE	FALSE	FALSE	FALSE													18.5	18.5	2	2	High	High	High	High													8.09	8.09	166	166	Master Protein	Master Protein	Master Protein	Master Protein
596	P18760	Cofilin-1 OS	NONE	FALSE	FALSE	FALSE	FALSE													18.5	18.5	2	2	High	High	High	High													8.09	8.09	166	166	Master Protein	Master Protein	Master Protein	Master Protein
597	P18826	Phosphorylase b kinase regulatory subunit alpha, skeletal muscle isoform OS=Mus musculus OX=10090 GN=Phka1 PE=1 SV=3	Phka1	FALSE																				Medium																				Master Protein
598	P19096	Fatty acid synthase OS=Mus musculus OX=10090 GN=Fasn PE=1 SV=2	Fasn	FALSE	FALSE	FALSE	FALSE	FALSE	FALSE		FALSE	FALSE	Master Protein	11.988	2	4	272.3			272.3	272.3	12	12	High	High	High	High	High	Medium		High	High	0	3	2	2504	6.58	0		6.58	6.58	2504	2504	Master Protein	Master Protein	Master Protein	Master Protein	Master Protein	Master Protein
599	P19096	Fatty acid synthase OS	NONE	FALSE	FALSE	FALSE	FALSE	FALSE	FALSE		FALSE	FALSE	Master Protein	11.988	2	4	272.3			272.3	272.3	12	12	High	High	High	High	High	Medium		High	High	0	3	2	2504	6.58	0		6.58	6.58	2504	2504	Master Protein	Master Protein	Master Protein	Master Protein	Master Protein	Master Protein
600	P19157	Glutathione S-transferase P 1 OS=Mus musculus OX=10090 GN=Gstp1 PE=1 SV=2	Gstp1			FALSE			FALSE		FALSE															High			High		High															Master Protein			Master Protein
601	P19182	Interferon-related developmental regulator 1 OS=Mus musculus OX=10090 GN=Ifrd1 PE=1 SV=2	Ifrd1		FALSE																				High																				Master Protein
602	P19253	60S ribosomal protein L13a OS=Mus musculus OX=10090 GN=Rpl13a PE=1 SV=4	Rpl13a	FALSE	FALSE	FALSE	FALSE					FALSE	Master Protein	6.097						23.4	23.4	6	6	High	High	High	High					High	0	15						11.02	11.02	203	203	Master Protein	Master Protein	Master Protein	Master Protein
603	P19253	60S ribosomal protein L13a OS	NONE	FALSE	FALSE	FALSE	FALSE					FALSE	Master Protein	6.097						23.4	23.4	6	6	High	High	High	High					High	0	15						11.02	11.02	203	203	Master Protein	Master Protein	Master Protein	Master Protein
604	P19324	Serpin H1 OS=Mus musculus OX=10090 GN=Serpinh1 PE=1 SV=3	Serpinh1	FALSE	FALSE	FALSE	FALSE	FALSE	FALSE	FALSE	FALSE	FALSE	Master Protein	11.27	2	2	46.5			46.5	46.5	6	6	High	High	High	High	High	High	High	High	High	0	12	2	417	8.82	8.13		8.82	8.82	417	417	Master Protein	Master Protein	Master Protein	Master Protein	Master Protein	Master Protein
605	P19324	Serpin H1 OS	NONE	FALSE	FALSE	FALSE	FALSE	FALSE	FALSE	FALSE	FALSE	FALSE	Master Protein	11.27	2	2	46.5			46.5	46.5	6	6	High	High	High	High	High	High	High	High	High	0	12	2	417	8.82	8.13		8.82	8.82	417	417	Master Protein	Master Protein	Master Protein	Master Protein	Master Protein	Master Protein
606	P19783	Cytochrome c oxidase subunit 4 isoform 1, mitochondrial OS=Mus musculus OX=10090 GN=Cox4i1 PE=1 SV=2	Cox4i1				FALSE																				High																				Master Protein
607	P19973	Lymphocyte-specific protein 1 OS=Mus musculus OX=10090 GN=Lsp1 PE=1 SV=2	Lsp1				FALSE																				Medium																				Master Protein
608	P20029	Endoplasmic reticulum chaperone BiP OS=Mus musculus OX=10090 GN=Hspa5 PE=1 SV=3	Hspa5	FALSE	FALSE	FALSE	FALSE	FALSE	FALSE	FALSE	FALSE	FALSE	Master Protein	14.291	6	4	72.4			72.4	72.4			High	High	High	High	High	High	High	High	High	0	14	6	655	5.16			5.16	5.16			Master Protein	Master Protein	Master Protein	Master Protein	Master Protein	Master Protein
609	P20029	Endoplasmic reticulum chaperone BiP OS	NONE	FALSE	FALSE	FALSE	FALSE	FALSE	FALSE	FALSE	FALSE	FALSE	Master Protein	14.291	6	4	72.4			72.4	72.4			High	High	High	High	High	High	High	High	High	0	14	6	655	5.16			5.16	5.16			Master Protein	Master Protein	Master Protein	Master Protein	Master Protein	Master Protein
610	P20152	Vimentin OS=Mus musculus OX=10090 GN=Vim PE=1 SV=3	Vim	FALSE	FALSE	FALSE	FALSE	FALSE	FALSE	FALSE	FALSE	FALSE	Master Protein	27.497	11	9	53.7			53.7	53.7	14	14	High	High	High	High	High	High	High	High	High	0	21	11	466	5.12	54.8	53.16	5.12	5.12	466	466	Master Protein	Master Protein	Master Protein	Master Protein	Master Protein	Master Protein
611	P20152	Vimentin OS	NONE	FALSE	FALSE	FALSE	FALSE	FALSE	FALSE	FALSE	FALSE	FALSE	Master Protein	27.497	11	9	53.7			53.7	53.7	14	14	High	High	High	High	High	High	High	High	High	0	21	11	466	5.12	54.8	53.16	5.12	5.12	466	466	Master Protein	Master Protein	Master Protein	Master Protein	Master Protein	Master Protein
612	P20444	Protein kinase C alpha type OS=Mus musculus OX=10090 GN=Prkca PE=1 SV=3	Prkca		FALSE	FALSE	FALSE																		Medium	High	High																		Master Protein	Master Protein	Master Protein
613	P20664	DNA primase small subunit OS=Mus musculus OX=10090 GN=Prim1 PE=1 SV=1	Prim1	FALSE																49.3	49.3	3	3	High																8.6	8.6	417	417	Master Protein
614	P20664	DNA primase small subunit OS	NONE	FALSE																49.3	49.3	3	3	High																8.6	8.6	417	417	Master Protein
615	P21278	Guanine nucleotide-binding protein subunit alpha-11 OS=Mus musculus OX=10090 GN=Gna11 PE=1 SV=1	Gna11				FALSE																				High																				Master Protein
616	P21279	Guanine nucleotide-binding protein G(q) subunit alpha OS=Mus musculus OX=10090 GN=Gnaq PE=1 SV=4	Gnaq			FALSE	FALSE																			High	High																			Master Protein	Master Protein
617	P21300	Aldo-keto reductase family 1 member B7 OS=Mus musculus OX=10090 GN=Akr1b7 PE=1 SV=4	Akr1b7				FALSE																				High																				Master Protein
618	P21436	Envelope glycoprotein OS=Hortulanus murine leukemia virus OX=11799 GN=env PE=1 SV=1	env					FALSE		FALSE	FALSE																	High		High	Medium																	Master Protein
619	P22366	Myeloid differentiation primary response protein MyD88 OS	NONE																	33.7	33.7	1	1																	5.52	5.52	296	296
620	P22366	Myeloid differentiation primary response protein MyD88 OS=Mus musculus OX=10090 GN=Myd88 PE=1 SV=3	Myd88																	33.7	33.7	1	1																	5.52	5.52	296	296
621	P22600	Ferrochelatase, mitochondrial OS=Bos taurus OX=9913 GN=FECH PE=1 SV=3	FECH							FALSE																				High
622	P22725	Protein Wnt-5a OS=Mus musculus OX=10090 GN=Wnt5a PE=1 SV=2	Wnt5a	FALSE																				Medium																				Master Protein
623	P22892	AP-1 complex subunit gamma-1 OS=Mus musculus OX=10090 GN=Ap1g1 PE=1 SV=3	Ap1g1	FALSE	FALSE	FALSE														91.3	91.3	2	2	High	High	High														6.8	6.8	822	822	Master Protein	Master Protein	Master Protein
624	P22892	AP-1 complex subunit gamma-1 OS	NONE	FALSE	FALSE	FALSE														91.3	91.3	2	2	High	High	High														6.8	6.8	822	822	Master Protein	Master Protein	Master Protein
625	P23116	Eukaryotic translation initiation factor 3 subunit A OS=Mus musculus OX=10090 GN=Eif3a PE=1 SV=5	Eif3a	FALSE	FALSE	FALSE	FALSE		FALSE		FALSE									161.8	161.8	9	9	High	High	High	High		High		High									6.77	6.77	1344	1344	Master Protein	Master Protein	Master Protein	Master Protein		Master Protein
626	P23116	Eukaryotic translation initiation factor 3 subunit A OS	NONE	FALSE	FALSE	FALSE	FALSE		FALSE		FALSE									161.8	161.8	9	9	High	High	High	High		High		High									6.77	6.77	1344	1344	Master Protein	Master Protein	Master Protein	Master Protein		Master Protein
627	P23927	Alpha-crystallin B chain OS=Mus musculus OX=10090 GN=Cryab PE=1 SV=2	Cryab	FALSE	FALSE																			High	High																			Master Protein	Master Protein
628	P24270	Catalase OS=Mus musculus OX=10090 GN=Cat PE=1 SV=4	Cat			FALSE	FALSE																			High	High																			Master Protein	Master Protein
629	P24369	Peptidyl-prolyl cis-trans isomerase B OS=Mus musculus OX=10090 GN=Ppib PE=1 SV=2	Ppib			FALSE	FALSE																			High	High																			Master Protein	Master Protein
630	P24788	Cyclin-dependent kinase 11B OS=Mus musculus OX=10090 GN=Cdk11b PE=1 SV=2	Cdk11b						FALSE																				Medium																				Master Protein
631	P24822	Intestinal-type alkaline phosphatase OS=Mus musculus OX=10090 GN=Iap PE=2 SV=1	Iap		FALSE																				Medium																				Master Protein
632	P24941	Cyclin-dependent kinase 2 OS	NONE																	33.9	33.9	1	1																	8.68	8.68	298	298
633	P24941	Cyclin-dependent kinase 2 OS=Homo sapiens OX=9606 GN=CDK2 PE=1 SV=2	CDK2																	33.9	33.9	1	1																	8.68	8.68	298	298
634	P25206	DNA replication licensing factor MCM3 OS=Mus musculus OX=10090 GN=Mcm3 PE=1 SV=2	Mcm3	FALSE	FALSE	FALSE	FALSE													91.5	91.5	9	9	High	High	High	High													5.55	5.55	812	812	Master Protein	Master Protein	Master Protein	Master Protein
635	P25206	DNA replication licensing factor MCM3 OS	NONE	FALSE	FALSE	FALSE	FALSE													91.5	91.5	9	9	High	High	High	High													5.55	5.55	812	812	Master Protein	Master Protein	Master Protein	Master Protein
636	P25444	40S ribosomal protein S2 OS=Mus musculus OX=10090 GN=Rps2 PE=1 SV=3	Rps2	FALSE	FALSE	FALSE	FALSE	FALSE	FALSE	FALSE	FALSE	FALSE	Master Protein	3.631	4	4	31.2			31.2	31.2	11	11	High	High	High	High	High	High	High	High	High	0	8	5	293	10.24	0	2.04	10.24	10.24	293	293	Master Protein	Master Protein	Master Protein	Master Protein	Master Protein	Master Protein
637	P25444	40S ribosomal protein S2 OS	NONE	FALSE	FALSE	FALSE	FALSE	FALSE	FALSE	FALSE	FALSE	FALSE	Master Protein	3.631	4	4	31.2			31.2	31.2	11	11	High	High	High	High	High	High	High	High	High	0	8	5	293	10.24	0	2.04	10.24	10.24	293	293	Master Protein	Master Protein	Master Protein	Master Protein	Master Protein	Master Protein
638	P25911	Tyrosine-protein kinase Lyn OS=Mus musculus OX=10090 GN=Lyn PE=1 SV=4	Lyn											1.304																				2
639	P26039	Talin-1 OS=Mus musculus OX=10090 GN=Tln1 PE=1 SV=2	Tln1	FALSE	FALSE	FALSE	FALSE	FALSE	FALSE	FALSE	FALSE	FALSE	Master Protein	3.176	2	2	269.7			269.7	269.7	7	7	High	High	High	High	High	High	High	High	High	0	1	2	2541	6.18	17.09	3.93	6.18	6.18	2541	2541	Master Protein	Master Protein	Master Protein	Master Protein	Master Protein	Master Protein
640	P26039	Talin-1 OS	NONE	FALSE	FALSE	FALSE	FALSE	FALSE	FALSE	FALSE	FALSE	FALSE	Master Protein	3.176	2	2	269.7			269.7	269.7	7	7	High	High	High	High	High	High	High	High	High	0	1	2	2541	6.18	17.09	3.93	6.18	6.18	2541	2541	Master Protein	Master Protein	Master Protein	Master Protein	Master Protein	Master Protein
641	P26040	Ezrin OS=Mus musculus OX=10090 GN=Ezr PE=1 SV=3	Ezr			FALSE	FALSE					FALSE		4.634						69.4	69.4	3	3			High	High					High		7						6.1	6.1	586	586			Master Protein	Master Protein
642	P26040	Ezrin OS	NONE			FALSE	FALSE					FALSE		4.634						69.4	69.4	3	3			High	High					High		7						6.1	6.1	586	586			Master Protein	Master Protein
643	P26041	Moesin OS=Mus musculus OX=10090 GN=Msn PE=1 SV=3	Msn			FALSE	FALSE																			High	High																			Master Protein	Master Protein
644	P26043	Radixin OS=Mus musculus OX=10090 GN=Rdx PE=1 SV=3	Rdx	FALSE	FALSE			FALSE	FALSE	FALSE	FALSE		Master Protein											High	High			High	High	High	High		0					1.62						Master Protein	Master Protein			Master Protein	Master Protein
645	P26231	Catenin alpha-1 OS=Mus musculus OX=10090 GN=Ctnna1 PE=1 SV=1	Ctnna1												1					100	100	1	1												1					6.23	6.23	906	906
646	P26231	Catenin alpha-1 OS	NONE												1					100	100	1	1												1					6.23	6.23	906	906
647	P26369	Splicing factor U2AF 65 kDa subunit OS=Mus musculus OX=10090 GN=U2af2 PE=1 SV=3	U2af2			FALSE	FALSE																			High	High																			Master Protein	Master Protein
648	P26443	Glutamate dehydrogenase 1, mitochondrial OS=Mus musculus OX=10090 GN=Glud1 PE=1 SV=1	Glud1			FALSE	FALSE	FALSE	FALSE	FALSE																High	High	High	High	High																Master Protein	Master Protein	Master Protein	Master Protein
649	P26516	26S proteasome non-ATPase regulatory subunit 7 OS=Mus musculus OX=10090 GN=Psmd7 PE=1 SV=2	Psmd7			FALSE	FALSE																			High	High																			Master Protein	Master Protein
650	P26638	Serine--tRNA ligase, cytoplasmic OS=Mus musculus OX=10090 GN=Sars PE=1 SV=3	Sars	FALSE		FALSE	FALSE		FALSE		FALSE									58.4	58.4	3	3	High		High	High		High		High							2.87		6.3	6.3	512	512	Master Protein		Master Protein	Master Protein		Master Protein
651	P26638	Serine--tRNA ligase, cytoplasmic OS	NONE	FALSE		FALSE	FALSE		FALSE		FALSE									58.4	58.4	3	3	High		High	High		High		High							2.87		6.3	6.3	512	512	Master Protein		Master Protein	Master Protein		Master Protein
652	P26696	Mitogen-activated protein kinase 1 OS=Xenopus laevis OX=8355 GN=mapk1 PE=1 SV=3	mapk1				FALSE																				High																				Master Protein
653	P27401	Pro-Pol polyprotein OS=Simian foamy virus type 3 (strain LK3) OX=11644 GN=pol PE=3 SV=2	pol			FALSE																				Medium																				Master Protein
654	P27546	Microtubule-associated protein 4 OS=Mus musculus OX=10090 GN=Map4 PE=1 SV=3	Map4	FALSE	FALSE	FALSE	FALSE	FALSE				FALSE	Master Protein	2.997	2		117.4			117.4	117.4	11	11	High	High	Medium	High	High				High	0	3	2		4.98	0	4.85	4.98	4.98	1125	1125	Master Protein	Master Protein	Master Protein	Master Protein	Master Protein
655	P27546	Microtubule-associated protein 4 OS	NONE	FALSE	FALSE	FALSE	FALSE	FALSE				FALSE	Master Protein	2.997	2		117.4			117.4	117.4	11	11	High	High	Medium	High	High				High	0	3	2		4.98	0	4.85	4.98	4.98	1125	1125	Master Protein	Master Protein	Master Protein	Master Protein	Master Protein
656	P27601	Guanine nucleotide-binding protein subunit alpha-13 OS=Mus musculus OX=10090 GN=Gna13 PE=1 SV=1	Gna13	FALSE	FALSE	FALSE														44	44	2	2	High	High	High														8.21	8.21	377	377	Master Protein	Master Protein	Master Protein
657	P27601	Guanine nucleotide-binding protein subunit alpha-13 OS	NONE	FALSE	FALSE	FALSE														44	44	2	2	High	High	High														8.21	8.21	377	377	Master Protein	Master Protein	Master Protein
658	P27612	Phospholipase A-2-activating protein OS=Mus musculus OX=10090 GN=Plaa PE=1 SV=4	Plaa	FALSE	FALSE			FALSE	FALSE	FALSE	FALSE	FALSE	Master Protein	14.603	4	3	87.2			87.2	87.2	12	12	High	High			High	High	High	High	High	0	8	5	794	6.14	18.62	2.13	6.14	6.14	794	794	Master Protein	Master Protein			Master Protein	Master Protein
659	P27612	Phospholipase A-2-activating protein OS	NONE	FALSE	FALSE			FALSE	FALSE	FALSE	FALSE	FALSE	Master Protein	14.603	4	3	87.2			87.2	87.2	12	12	High	High			High	High	High	High	High	0	8	5	794	6.14	18.62	2.13	6.14	6.14	794	794	Master Protein	Master Protein			Master Protein	Master Protein
660	P27659	60S ribosomal protein L3 OS=Mus musculus OX=10090 GN=Rpl3 PE=1 SV=3	Rpl3	FALSE	FALSE	FALSE	FALSE	FALSE	FALSE	FALSE	FALSE	FALSE	Master Protein	11.99	5	3	46.1			46.1	46.1	14	14	High	High	High	High	High	High	High	High	High	0	15	6	403	10.21	13.98	11.2	10.21	10.21	403	403	Master Protein	Master Protein	Master Protein	Master Protein	Master Protein	Master Protein
661	P27659	60S ribosomal protein L3 OS	NONE	FALSE	FALSE	FALSE	FALSE	FALSE	FALSE	FALSE	FALSE	FALSE	Master Protein	11.99	5	3	46.1			46.1	46.1	14	14	High	High	High	High	High	High	High	High	High	0	15	6	403	10.21	13.98	11.2	10.21	10.21	403	403	Master Protein	Master Protein	Master Protein	Master Protein	Master Protein	Master Protein
662	P27671	Ras-specific guanine nucleotide-releasing factor 1 OS=Mus musculus OX=10090 GN=Rasgrf1 PE=1 SV=2	Rasgrf1							FALSE							144													Medium							7.17
663	P27773	Protein disulfide-isomerase A3 OS=Mus musculus OX=10090 GN=Pdia3 PE=1 SV=2	Pdia3			FALSE	FALSE					FALSE														High	High					High														Master Protein	Master Protein
664	P27790	Major centromere autoantigen B OS=Mus musculus OX=10090 GN=Cenpb PE=2 SV=2	Cenpb	FALSE	FALSE																			Medium	Medium																			Master Protein	Master Protein
665	P28028	Serine/threonine-protein kinase B-raf OS	NONE																			1	1																			804	804
666	P28028	Serine/threonine-protein kinase B-raf OS=Mus musculus OX=10090 GN=Braf PE=1 SV=3	Braf																			1	1																			804	804
667	P28352	DNA-(apurinic or apyrimidinic site) lyase OS=Mus musculus OX=10090 GN=Apex1 PE=1 SV=2	Apex1			FALSE	FALSE																			High	High																			Master Protein	Master Protein
668	P28480	T-complex protein 1 subunit alpha OS=Rattus norvegicus OX=10116 GN=Tcp1 PE=1 SV=1	Tcp1					FALSE	FALSE	FALSE	FALSE				5	6	60.3											High	High	High	High				6	556	6.21	15.09	2.04									Master Protein	Master Protein
669	P28656	Nucleosome assembly protein 1-like 1 OS=Mus musculus OX=10090 GN=Nap1l1 PE=1 SV=2	Nap1l1	FALSE	FALSE	FALSE	FALSE																	High	High	High	High																	Master Protein	Master Protein	Master Protein	Master Protein
670	P28658	Ataxin-10 OS=Mus musculus OX=10090 GN=Atxn10 PE=1 SV=2	Atxn10	FALSE		FALSE						FALSE	Master Protein	0.857		1				53.7	53.7	4	4	High		High						High	0	2		475				5.25	5.25	475	475	Master Protein		Master Protein
671	P28658	Ataxin-10 OS	NONE	FALSE		FALSE						FALSE	Master Protein	0.857		1				53.7	53.7	4	4	High		High						High	0	2		475				5.25	5.25	475	475	Master Protein		Master Protein
672	P28660	Nck-associated protein 1 OS=Mus musculus OX=10090 GN=Nckap1 PE=1 SV=2	Nckap1	FALSE	FALSE															128.7	128.7	2	2	High	Medium															6.62	6.62	1128	1128	Master Protein	Master Protein
673	P28660	Nck-associated protein 1 OS	NONE	FALSE	FALSE															128.7	128.7	2	2	High	Medium															6.62	6.62	1128	1128	Master Protein	Master Protein
674	P28740	Kinesin-like protein KIF2A OS	NONE																	79.7	79.7																			6.73	6.73
675	P28740	Kinesin-like protein KIF2A OS=Mus musculus OX=10090 GN=Kif2a PE=1 SV=2	Kif2a																	79.7	79.7																			6.73	6.73
676	P28867	Protein kinase C delta type OS=Mus musculus OX=10090 GN=Prkcd PE=1 SV=3	Prkcd	FALSE																				Medium																				Master Protein
677	P29341	Polyadenylate-binding protein 1 OS=Mus musculus OX=10090 GN=Pabpc1 PE=1 SV=2	Pabpc1			FALSE	FALSE																			High	High																			Master Protein	Master Protein
678	P29516	Tubulin beta-8 chain OS=Arabidopsis thaliana OX=3702 GN=TUBB8 PE=2 SV=2	TUBB8												1	1																			1	449
679	P29758	Ornithine aminotransferase, mitochondrial OS=Mus musculus OX=10090 GN=Oat PE=1 SV=1	Oat			FALSE	FALSE					FALSE														High	High					High														Master Protein	Master Protein
680	P30677	Guanine nucleotide-binding protein subunit alpha-14 OS=Mus musculus OX=10090 GN=Gna14 PE=1 SV=2	Gna14	FALSE	FALSE				FALSE															High	High				High															Master Protein	Master Protein				Master Protein
681	P30999	Catenin delta-1 OS=Mus musculus OX=10090 GN=Ctnnd1 PE=1 SV=2	Ctnnd1	FALSE	FALSE			FALSE	FALSE	FALSE					1		104.9			104.9	104.9	3	3	High	High			High	High	High					1		6.87			6.87	6.87	938	938	Master Protein	Master Protein			Master Protein	Master Protein
682	P30999	Catenin delta-1 OS	NONE	FALSE	FALSE			FALSE	FALSE	FALSE					1		104.9			104.9	104.9	3	3	High	High			High	High	High					1		6.87			6.87	6.87	938	938	Master Protein	Master Protein			Master Protein	Master Protein
683	P31230	Aminoacyl tRNA synthase complex-interacting multifunctional protein 1 OS=Mus musculus OX=10090 GN=Aimp1 PE=1 SV=2	Aimp1				FALSE																				Medium																				Master Protein
684	P31748	AKT kinase-transforming protein OS	NONE																	57.8	57.8	2	2																	5.72	5.72	501	501
685	P31748	AKT kinase-transforming protein OS=AKT8 murine leukemia virus OX=11790 GN=V-AKT PE=1 SV=1	V																	57.8	57.8	2	2																	5.72	5.72	501	501
686	P31938	Dual specificity mitogen-activated protein kinase kinase 1 OS=Mus musculus OX=10090 GN=Map2k1 PE=1 SV=2	Map2k1	FALSE	FALSE															43.4	43.4	2	2	High	High															6.7	6.7	393	393	Master Protein	Master Protein
687	P31938	Dual specificity mitogen-activated protein kinase kinase 1 OS	NONE	FALSE	FALSE															43.4	43.4	2	2	High	High															6.7	6.7	393	393	Master Protein	Master Protein
688	P31946	14-3-3 protein beta/alpha OS	NONE																	28.1	28.1	2	2																	4.83	4.83	246	246
689	P31946	14-3-3 protein beta/alpha OS=Homo sapiens OX=9606 GN=YWHAB PE=1 SV=3	YWHAB																	28.1	28.1	2	2																	4.83	4.83	246	246
690	P31977	Ezrin OS=Rattus norvegicus OX=10116 GN=Ezr PE=1 SV=3	Ezr													1																				586
691	P32067	Lupus La protein homolog OS=Mus musculus OX=10090 GN=Ssb PE=1 SV=1	Ssb			FALSE																				High																				Master Protein
692	P32233	Developmentally-regulated GTP-binding protein 1 OS=Mus musculus OX=10090 GN=Drg1 PE=1 SV=1	Drg1	FALSE	FALSE																			High	High																			Master Protein	Master Protein
693	P32594	Gag polyprotein OS=Moloney murine sarcoma virus (strain ts110) OX=31691 GN=gag PE=3 SV=3	gag																																			3.67
694	P32921	Tryptophan--tRNA ligase, cytoplasmic OS=Mus musculus OX=10090 GN=Wars PE=1 SV=2	Wars	FALSE	FALSE								Master Protein		1					54.3	54.3	7	7	High	High								0.003		1					6.89	6.89	481	481	Master Protein	Master Protein
695	P32921	Tryptophan--tRNA ligase, cytoplasmic OS	NONE	FALSE	FALSE								Master Protein		1					54.3	54.3	7	7	High	High								0.003		1					6.89	6.89	481	481	Master Protein	Master Protein
696	P32961	Nitrilase 1 OS=Arabidopsis thaliana OX=3702 GN=NIT1 PE=1 SV=2	NIT1													1																				346
697	P33173	Kinesin-like protein KIF1A OS	NONE																	191.6	191.6	1	1																	6.2	6.2	1695	1695
698	P33173	Kinesin-like protein KIF1A OS=Mus musculus OX=10090 GN=Kif1a PE=1 SV=2	Kif1a																	191.6	191.6	1	1																	6.2	6.2	1695	1695
699	P33215	Protein NEDD1 OS=Mus musculus OX=10090 GN=Nedd1 PE=1 SV=2	Nedd1						FALSE																				High																				Master Protein
700	P33609	DNA polymerase alpha catalytic subunit OS=Mus musculus OX=10090 GN=Pola1 PE=1 SV=2	Pola1	FALSE	FALSE															167.2	167.2	1	1	Medium	Medium															5.74	5.74	1465	1465	Master Protein	Master Protein
701	P33609	DNA polymerase alpha catalytic subunit OS	NONE	FALSE	FALSE															167.2	167.2	1	1	Medium	Medium															5.74	5.74	1465	1465	Master Protein	Master Protein
702	P33610	DNA primase large subunit OS	NONE																	58.4	58.4	2	2																	8.32	8.32	505	505
703	P33610	DNA primase large subunit OS=Mus musculus OX=10090 GN=Prim2 PE=1 SV=1	Prim2																	58.4	58.4	2	2																	8.32	8.32	505	505
704	P34152	Focal adhesion kinase 1 OS	NONE																			2	2																			1052	1052
705	P34152	Focal adhesion kinase 1 OS=Mus musculus OX=10090 GN=Ptk2 PE=1 SV=4	Ptk2																			2	2																			1052	1052
706	P34881	DNA (cytosine-5)-methyltransferase 1 OS=Arabidopsis thaliana OX=3702 GN=DMT1 PE=1 SV=1	DMT1			FALSE																				High																				Master Protein
707	P35251	Replication factor C subunit 1 OS	NONE																	128.2	128.2																			9.36	9.36
708	P35251	Replication factor C subunit 1 OS=Homo sapiens OX=9606 GN=RFC1 PE=1 SV=4	RFC1																	128.2	128.2																			9.36	9.36
709	P35278	Ras-related protein Rab-5C OS=Mus musculus OX=10090 GN=Rab5c PE=1 SV=2	Rab5c	FALSE	FALSE	FALSE	FALSE					FALSE	Master Protein	3.026	2	1				23.4	23.4	2	2	High	High	High	High					High	0	6	3	216				8.41	8.41	216	216	Master Protein	Master Protein	Master Protein	Master Protein
710	P35278	Ras-related protein Rab-5C OS	NONE	FALSE	FALSE	FALSE	FALSE					FALSE	Master Protein	3.026	2	1				23.4	23.4	2	2	High	High	High	High					High	0	6	3	216				8.41	8.41	216	216	Master Protein	Master Protein	Master Protein	Master Protein
711	P35279	Ras-related protein Rab-6A OS=Mus musculus OX=10090 GN=Rab6a PE=1 SV=4	Rab6a		FALSE	FALSE	FALSE																		High	Medium	High																		Master Protein	Master Protein	Master Protein
712	P35282	Ras-related protein Rab-21 OS=Mus musculus OX=10090 GN=Rab21 PE=1 SV=4	Rab21	FALSE	FALSE	FALSE	FALSE	FALSE	FALSE	FALSE	FALSE	FALSE	Master Protein	0.699	1	1	24.1			24.1	24.1	3	3	High	High	High	High	High	High	High	High	High	0.021	5	1	222	7.94			7.94	7.94	222	222	Master Protein	Master Protein	Master Protein	Master Protein	Master Protein	Master Protein
713	P35282	Ras-related protein Rab-21 OS	NONE	FALSE	FALSE	FALSE	FALSE	FALSE	FALSE	FALSE	FALSE	FALSE	Master Protein	0.699	1	1	24.1			24.1	24.1	3	3	High	High	High	High	High	High	High	High	High	0.021	5	1	222	7.94			7.94	7.94	222	222	Master Protein	Master Protein	Master Protein	Master Protein	Master Protein	Master Protein
714	P35283	Ras-related protein Rab-12 OS=Mus musculus OX=10090 GN=Rab12 PE=1 SV=3	Rab12									FALSE		1.465																		High		5
715	P35285	Ras-related protein Rab-22A OS=Mus musculus OX=10090 GN=Rab22a PE=1 SV=2	Rab22a			FALSE																				High																				Master Protein
716	P35293	Ras-related protein Rab-18 OS=Mus musculus OX=10090 GN=Rab18 PE=1 SV=2	Rab18	FALSE	FALSE	FALSE	FALSE													23	23	2	2	High	High	High	High													5.36	5.36	206	206	Master Protein	Master Protein	Master Protein	Master Protein
717	P35293	Ras-related protein Rab-18 OS	NONE	FALSE	FALSE	FALSE	FALSE													23	23	2	2	High	High	High	High													5.36	5.36	206	206	Master Protein	Master Protein	Master Protein	Master Protein
718	P35486	Pyruvate dehydrogenase E1 component subunit alpha, somatic form, mitochondrial OS=Mus musculus OX=10090 GN=Pdha1 PE=1 SV=1	Pdha1	FALSE	FALSE		FALSE					FALSE	Master Protein		1					43.2	43.2			High	High		High					High	0		1					8.19	8.19			Master Protein	Master Protein		Master Protein
719	P35486	Pyruvate dehydrogenase E1 component subunit alpha, somatic form, mitochondrial OS	NONE	FALSE	FALSE		FALSE					FALSE	Master Protein		1					43.2	43.2			High	High		High					High	0		1					8.19	8.19			Master Protein	Master Protein		Master Protein
720	P35550	rRNA 2'-O-methyltransferase fibrillarin OS=Mus musculus OX=10090 GN=Fbl PE=1 SV=2	Fbl	FALSE	FALSE	FALSE	FALSE	FALSE	FALSE	FALSE	FALSE	FALSE	Master Protein	4.019	2	2	34.3			34.3	34.3	5	5	High	High	High	High	High	High	High	High	High	0	6	3	327	10.24	9.77	2.69	10.24	10.24	327	327	Master Protein	Master Protein	Master Protein	Master Protein	Master Protein	Master Protein
721	P35550	rRNA 2'-O-methyltransferase fibrillarin OS	NONE	FALSE	FALSE	FALSE	FALSE	FALSE	FALSE	FALSE	FALSE	FALSE	Master Protein	4.019	2	2	34.3			34.3	34.3	5	5	High	High	High	High	High	High	High	High	High	0	6	3	327	10.24	9.77	2.69	10.24	10.24	327	327	Master Protein	Master Protein	Master Protein	Master Protein	Master Protein	Master Protein
722	P35564	Calnexin OS=Mus musculus OX=10090 GN=Canx PE=1 SV=1	Canx			FALSE	FALSE																			High	High																			Master Protein	Master Protein
723	P35569	Insulin receptor substrate 1 OS	NONE																	130.6	130.6	1	1																	8.73	8.73	1233	1233
724	P35569	Insulin receptor substrate 1 OS=Mus musculus OX=10090 GN=Irs1 PE=1 SV=1	Irs1																	130.6	130.6	1	1																	8.73	8.73	1233	1233
725	P35579	Myosin-9 OS=Homo sapiens OX=9606 GN=MYH9 PE=1 SV=4	MYH9																	226.4	226.4																			5.6	5.6
726	P35601	Replication factor C subunit 1 OS=Mus musculus OX=10090 GN=Rfc1 PE=1 SV=2	Rfc1	FALSE	FALSE	FALSE	FALSE															3	3	High	High	High	High															1131	1131	Master Protein	Master Protein	Master Protein	Master Protein
727	P35614	Eukaryotic peptide chain release factor subunit 1-3 OS=Arabidopsis thaliana OX=3702 GN=ERF1-3 PE=1 SV=1	ERF1			FALSE	FALSE																			High	High																			Master Protein	Master Protein
728	P35689	DNA repair protein complementing XP-G cells homolog OS	NONE																	130.6	130.6	1	1																	5.35	5.35	1170	1170
729	P35689	DNA repair protein complementing XP-G cells homolog OS=Mus musculus OX=10090 GN=Ercc5 PE=1 SV=4	Ercc5																	130.6	130.6	1	1																	5.35	5.35	1170	1170
730	P35700	Peroxiredoxin-1 OS=Mus musculus OX=10090 GN=Prdx1 PE=1 SV=1	Prdx1	FALSE	FALSE	FALSE	FALSE	FALSE	FALSE	FALSE	FALSE	FALSE	Master Protein	10.616	4	4	22.2			22.2	22.2	2	2	High	High	High	High	High	High	High	High	High	0	24	4	199	8.12	2.96	0	8.12	8.12	199	199	Master Protein	Master Protein	Master Protein	Master Protein	Master Protein	Master Protein
731	P35700	Peroxiredoxin-1 OS	NONE	FALSE	FALSE	FALSE	FALSE	FALSE	FALSE	FALSE	FALSE	FALSE	Master Protein	10.616	4	4	22.2			22.2	22.2	2	2	High	High	High	High	High	High	High	High	High	0	24	4	199	8.12	2.96	0	8.12	8.12	199	199	Master Protein	Master Protein	Master Protein	Master Protein	Master Protein	Master Protein
732	P35831	Tyrosine-protein phosphatase non-receptor type 12 OS	NONE																	86.5	86.5	1	1																	5.99	5.99	775	775
733	P35831	Tyrosine-protein phosphatase non-receptor type 12 OS=Mus musculus OX=10090 GN=Ptpn12 PE=1 SV=3	Ptpn12																	86.5	86.5	1	1																	5.99	5.99	775	775
734	P35917	Vascular endothelial growth factor receptor 3 OS	NONE																	152.9	152.9																			6.27	6.27
735	P35917	Vascular endothelial growth factor receptor 3 OS=Mus musculus OX=10090 GN=Flt4 PE=1 SV=1	Flt4																	152.9	152.9																			6.27	6.27
736	P35922	Synaptic functional regulator FMR1 OS=Mus musculus OX=10090 GN=Fmr1 PE=1 SV=1	Fmr1		FALSE				FALSE											68.9	68.9	2	2		High				High											7.62	7.62	614	614		Master Protein				Master Protein
737	P35922	Synaptic functional regulator FMR1 OS	NONE		FALSE				FALSE											68.9	68.9	2	2		High				High											7.62	7.62	614	614		Master Protein				Master Protein
738	P35979	60S ribosomal protein L12 OS=Mus musculus OX=10090 GN=Rpl12 PE=1 SV=2	Rpl12		FALSE	FALSE	FALSE						Master Protein		1					17.8	17.8	1	1		High	High	High						0.008		1					9.42	9.42	165	165		Master Protein	Master Protein	Master Protein
739	P35979	60S ribosomal protein L12 OS	NONE		FALSE	FALSE	FALSE						Master Protein		1					17.8	17.8	1	1		High	High	High						0.008		1					9.42	9.42	165	165		Master Protein	Master Protein	Master Protein
740	P35980	60S ribosomal protein L18 OS=Mus musculus OX=10090 GN=Rpl18 PE=1 SV=3	Rpl18	FALSE	FALSE	FALSE	FALSE	FALSE	FALSE	FALSE	FALSE	FALSE	Master Protein	2.797	2	5	21.6			21.6	21.6	5	5	High	High	High	High	High	High	High	High	High	0	17	2	188	11.78	6.84	6.69	11.78	11.78	188	188	Master Protein	Master Protein	Master Protein	Master Protein	Master Protein	Master Protein
741	P35980	60S ribosomal protein L18 OS	NONE	FALSE	FALSE	FALSE	FALSE	FALSE	FALSE	FALSE	FALSE	FALSE	Master Protein	2.797	2	5	21.6			21.6	21.6	5	5	High	High	High	High	High	High	High	High	High	0	17	2	188	11.78	6.84	6.69	11.78	11.78	188	188	Master Protein	Master Protein	Master Protein	Master Protein	Master Protein	Master Protein
742	P36536	GTP-binding protein SAR1a OS	NONE																	22.4	22.4	1	1																	6.93	6.93	198	198
743	P36536	GTP-binding protein SAR1a OS=Mus musculus OX=10090 GN=Sar1a PE=1 SV=1	Sar1a																	22.4	22.4	1	1																	6.93	6.93	198	198
744	P36916	Guanine nucleotide-binding protein-like 1 OS	NONE																	68.7	68.7																			5.68	5.68
745	P36916	Guanine nucleotide-binding protein-like 1 OS=Mus musculus OX=10090 GN=Gnl1 PE=1 SV=4	Gnl1																	68.7	68.7																			5.68	5.68
746	P37040	NADPH--cytochrome P450 reductase OS=Mus musculus OX=10090 GN=Por PE=1 SV=2	Por			FALSE	FALSE																			High	High																			Master Protein	Master Protein
747	P37913	DNA ligase 1 OS=Mus musculus OX=10090 GN=Lig1 PE=1 SV=2	Lig1	FALSE	FALSE															102.2	102.2	4	4	High	High															6.81	6.81	916	916	Master Protein	Master Protein
748	P37913	DNA ligase 1 OS	NONE	FALSE	FALSE															102.2	102.2	4	4	High	High															6.81	6.81	916	916	Master Protein	Master Protein
749	P38647	Stress-70 protein, mitochondrial OS=Mus musculus OX=10090 GN=Hspa9 PE=1 SV=3	Hspa9	FALSE	FALSE	FALSE	FALSE	FALSE	FALSE	FALSE	FALSE	FALSE	Master Protein	38.542	9	10	73.4			73.4	73.4	2	2	High	High	High	High	High	High	High	High	High	0	18	10	679	6.07	12.56	22.88	6.07	6.07	679	679	Master Protein	Master Protein	Master Protein	Master Protein	Master Protein	Master Protein
750	P38647	Stress-70 protein, mitochondrial OS	NONE	FALSE	FALSE	FALSE	FALSE	FALSE	FALSE	FALSE	FALSE	FALSE	Master Protein	38.542	9	10	73.4			73.4	73.4	2	2	High	High	High	High	High	High	High	High	High	0	18	10	679	6.07	12.56	22.88	6.07	6.07	679	679	Master Protein	Master Protein	Master Protein	Master Protein	Master Protein	Master Protein
751	P39053	Dynamin-1 OS=Mus musculus OX=10090 GN=Dnm1 PE=1 SV=2	Dnm1													1																				867
752	P39054	Dynamin-2 OS=Mus musculus OX=10090 GN=Dnm2 PE=1 SV=2	Dnm2	FALSE	FALSE															98.1	98.1	5	5	High	High															7.43	7.43	870	870	Master Protein	Master Protein
753	P39054	Dynamin-2 OS	NONE	FALSE	FALSE															98.1	98.1	5	5	High	High															7.43	7.43	870	870	Master Protein	Master Protein
754	P39061	Collagen alpha-1(XVIII) chain OS=Mus musculus OX=10090 GN=Col18a1 PE=1 SV=4	Col18a1			FALSE	FALSE																			High	Medium																			Master Protein	Master Protein
755	P39447	Tight junction protein ZO-1 OS=Mus musculus OX=10090 GN=Tjp1 PE=1 SV=2	Tjp1	FALSE	FALSE	FALSE	FALSE	FALSE	FALSE	FALSE	FALSE	FALSE	Master Protein	28.84	11	11	194.6			194.6	194.6	13	13	High	High	High	High	High	High	High	High	High	0	8	14	1745	6.64	28.65	25.47	6.64	6.64	1745	1745	Master Protein	Master Protein	Master Protein	Master Protein	Master Protein	Master Protein
756	P39447	Tight junction protein ZO-1 OS	NONE	FALSE	FALSE	FALSE	FALSE	FALSE	FALSE	FALSE	FALSE	FALSE	Master Protein	28.84	11	11	194.6			194.6	194.6	13	13	High	High	High	High	High	High	High	High	High	0	8	14	1745	6.64	28.65	25.47	6.64	6.64	1745	1745	Master Protein	Master Protein	Master Protein	Master Protein	Master Protein	Master Protein
757	P40124	Adenylyl cyclase-associated protein 1 OS=Mus musculus OX=10090 GN=Cap1 PE=1 SV=4	Cap1		FALSE	FALSE	FALSE					FALSE	Master Protein	2.092	1	1	51.5								High	High	High					High	0	4	1	474	7.52	0							Master Protein	Master Protein	Master Protein
758	P40336	Vacuolar protein sorting-associated protein 26A OS	NONE																	38.1	38.1	1	1																	6.57	6.57	327	327
759	P40336	Vacuolar protein sorting-associated protein 26A OS=Mus musculus OX=10090 GN=Vps26a PE=1 SV=1	Vps26a																	38.1	38.1	1	1																	6.57	6.57	327	327
760	P40602	Anther-specific proline-rich protein APG OS=Arabidopsis thaliana OX=3702 GN=APG PE=2 SV=2	APG	FALSE			FALSE															1	1	Medium			High															534	534	Master Protein			Master Protein
761	P40602	Anther-specific proline-rich protein APG OS	NONE	FALSE			FALSE															1	1	Medium			High															534	534	Master Protein			Master Protein
762	P41105	60S ribosomal protein L28 OS=Mus musculus OX=10090 GN=Rpl28 PE=1 SV=2	Rpl28	FALSE	FALSE	FALSE	FALSE								1					15.7	15.7	6	6	High	High	High	High								1					12.02	12.02	137	137	Master Protein	Master Protein	Master Protein	Master Protein
763	P41105	60S ribosomal protein L28 OS	NONE	FALSE	FALSE	FALSE	FALSE								1					15.7	15.7	6	6	High	High	High	High								1					12.02	12.02	137	137	Master Protein	Master Protein	Master Protein	Master Protein
764	P41241	Tyrosine-protein kinase CSK OS	NONE																	50.7	50.7	1	1																	7.06	7.06	450	450
765	P41241	Tyrosine-protein kinase CSK OS=Mus musculus OX=10090 GN=Csk PE=1 SV=2	Csk																	50.7	50.7	1	1																	7.06	7.06	450	450
766	P41565	Isocitrate dehydrogenase [NAD] subunit gamma 1, mitochondrial OS=Rattus norvegicus OX=10116 GN=Idh3g PE=1 SV=2	Idh3g	FALSE	FALSE	FALSE	FALSE													42.8	42.8	1	1	High	High	High	High													8.9	8.9	393	393	Master Protein	Master Protein	Master Protein	Master Protein
767	P41565	Isocitrate dehydrogenase [NAD] subunit gamma 1, mitochondrial OS	NONE	FALSE	FALSE	FALSE	FALSE													42.8	42.8	1	1	High	High	High	High													8.9	8.9	393	393	Master Protein	Master Protein	Master Protein	Master Protein
768	P41916	GTP-binding nuclear protein Ran-1 OS=Arabidopsis thaliana OX=3702 GN=RAN1 PE=1 SV=1	RAN1													1																				221
769	P42125	Enoyl-CoA delta isomerase 1, mitochondrial OS=Mus musculus OX=10090 GN=Eci1 PE=1 SV=2	Eci1	FALSE	FALSE	FALSE	FALSE	FALSE												32.2	32.2	3	3	High	High	High	High	High										0		8.98	8.98	289	289	Master Protein	Master Protein	Master Protein	Master Protein	Master Protein
770	P42125	Enoyl-CoA delta isomerase 1, mitochondrial OS	NONE	FALSE	FALSE	FALSE	FALSE	FALSE												32.2	32.2	3	3	High	High	High	High	High										0		8.98	8.98	289	289	Master Protein	Master Protein	Master Protein	Master Protein	Master Protein
771	P42225	Signal transducer and activator of transcription 1 OS	NONE																	87.1	87.1	5	5																	5.58	5.58	749	749
772	P42225	Signal transducer and activator of transcription 1 OS=Mus musculus OX=10090 GN=Stat1 PE=1 SV=1	Stat1																	87.1	87.1	5	5																	5.58	5.58	749	749
773	P42227	Signal transducer and activator of transcription 3 OS=Mus musculus OX=10090 GN=Stat3 PE=1 SV=2	Stat3		FALSE	FALSE	FALSE	FALSE	FALSE	FALSE	FALSE									88	88	5	5		High	High	High	High	High	High	High							5.15	0	6.3	6.3	770	770		Master Protein	Master Protein	Master Protein	Master Protein	Master Protein
774	P42227	Signal transducer and activator of transcription 3 OS	NONE		FALSE	FALSE	FALSE	FALSE	FALSE	FALSE	FALSE									88	88	5	5		High	High	High	High	High	High	High							5.15	0	6.3	6.3	770	770		Master Protein	Master Protein	Master Protein	Master Protein	Master Protein
775	P42669	Transcriptional activator protein Pur-alpha OS=Mus musculus OX=10090 GN=Pura PE=1 SV=1	Pura	FALSE	FALSE																			High	High																			Master Protein	Master Protein
776	P42744	NEDD8-activating enzyme E1 regulatory subunit AXR1 OS=Arabidopsis thaliana OX=3702 GN=AXR1 PE=1 SV=1	AXR1											0.915			60																	3			5.92
777	P42867	UDP-N-acetylglucosamine--dolichyl-phosphate N-acetylglucosaminephosphotransferase OS=Mus musculus OX=10090 GN=Dpagt1 PE=1 SV=2	Dpagt1	FALSE	FALSE																			High	Medium																			Master Protein	Master Protein
778	P42932	T-complex protein 1 subunit theta OS=Mus musculus OX=10090 GN=Cct8 PE=1 SV=3	Cct8	FALSE	FALSE	FALSE	FALSE	FALSE	FALSE	FALSE	FALSE	FALSE	Master Protein	7.509	7	7	59.5			59.5	59.5	25	25	High	High	High	High	High	High	High	High	High	0	10	7	548	5.62	60.85	38.77	5.62	5.62	548	548	Master Protein	Master Protein	Master Protein	Master Protein	Master Protein	Master Protein
779	P42932	T-complex protein 1 subunit theta OS	NONE	FALSE	FALSE	FALSE	FALSE	FALSE	FALSE	FALSE	FALSE	FALSE	Master Protein	7.509	7	7	59.5			59.5	59.5	25	25	High	High	High	High	High	High	High	High	High	0	10	7	548	5.62	60.85	38.77	5.62	5.62	548	548	Master Protein	Master Protein	Master Protein	Master Protein	Master Protein	Master Protein
780	P43247	DNA mismatch repair protein Msh2 OS=Mus musculus OX=10090 GN=Msh2 PE=1 SV=1	Msh2	FALSE	FALSE	FALSE														104.1	104.1	5	5	High	High	High														5.96	5.96	935	935	Master Protein	Master Protein	Master Protein
781	P43247	DNA mismatch repair protein Msh2 OS	NONE	FALSE	FALSE	FALSE														104.1	104.1	5	5	High	High	High														5.96	5.96	935	935	Master Protein	Master Protein	Master Protein
782	P43252	Prostacyclin receptor OS=Mus musculus OX=10090 GN=Ptgir PE=1 SV=1	Ptgir								FALSE																				Medium
783	P43274	Histone H1.4 OS=Mus musculus OX=10090 GN=Hist1h1e PE=1 SV=2	Hist1h1e			FALSE	FALSE					FALSE	Master Protein	0.822		1	22									High	High					Medium	0.002	5		219	11.11									Master Protein	Master Protein
784	P43406	Integrin alpha-V OS=Mus musculus OX=10090 GN=Itgav PE=1 SV=2	Itgav			FALSE	FALSE															1	1			Medium	Medium															1044	1044			Master Protein	Master Protein
785	P43406	Integrin alpha-V OS	NONE			FALSE	FALSE															1	1			Medium	Medium															1044	1044			Master Protein	Master Protein
786	P45376	Aldo-keto reductase family 1 member B1 OS=Mus musculus OX=10090 GN=Akr1b1 PE=1 SV=3	Akr1b1			FALSE	FALSE																			High	High																			Master Protein	Master Protein
787	P45952	Medium-chain specific acyl-CoA dehydrogenase, mitochondrial OS=Mus musculus OX=10090 GN=Acadm PE=1 SV=1	Acadm			FALSE	FALSE																			High	High																			Master Protein	Master Protein
788	P46061	Ran GTPase-activating protein 1 OS=Mus musculus OX=10090 GN=Rangap1 PE=1 SV=2	Rangap1	FALSE	FALSE	FALSE	FALSE	FALSE	FALSE	FALSE	FALSE	FALSE	Master Protein	3.619	4	5	63.5			63.5	63.5	3	3	High	High	High	High	High	High	High	High	High	0	4	4	589	4.68	13.57	9.72	4.68	4.68	589	589	Master Protein	Master Protein	Master Protein	Master Protein	Master Protein	Master Protein
789	P46061	Ran GTPase-activating protein 1 OS	NONE	FALSE	FALSE	FALSE	FALSE	FALSE	FALSE	FALSE	FALSE	FALSE	Master Protein	3.619	4	5	63.5			63.5	63.5	3	3	High	High	High	High	High	High	High	High	High	0	4	4	589	4.68	13.57	9.72	4.68	4.68	589	589	Master Protein	Master Protein	Master Protein	Master Protein	Master Protein	Master Protein
790	P46062	Signal-induced proliferation-associated protein 1 OS=Mus musculus OX=10090 GN=Sipa1 PE=1 SV=2	Sipa1					FALSE	FALSE	FALSE	FALSE					1				112	112	2	2					High	High	High	High					1037		0	1.63	6.35	6.35	1037	1037					Master Protein	Master Protein
791	P46062	Signal-induced proliferation-associated protein 1 OS	NONE					FALSE	FALSE	FALSE	FALSE					1				112	112	2	2					High	High	High	High					1037		0	1.63	6.35	6.35	1037	1037					Master Protein	Master Protein
792	P46425	Glutathione S-transferase P 2 OS=Mus musculus OX=10090 GN=Gstp2 PE=1 SV=2	Gstp2		FALSE			FALSE		FALSE		FALSE	Master Protein		1										High			High		High		Medium	0.016		1			0							Master Protein			Master Protein
793	P46460	Vesicle-fusing ATPase OS=Mus musculus OX=10090 GN=Nsf PE=1 SV=2	Nsf	FALSE	FALSE	FALSE	FALSE															1	1	High	High	High	High															744	744	Master Protein	Master Protein	Master Protein	Master Protein
794	P46460	Vesicle-fusing ATPase OS	NONE	FALSE	FALSE	FALSE	FALSE															1	1	High	High	High	High															744	744	Master Protein	Master Protein	Master Protein	Master Protein
795	P46467	Vacuolar protein sorting-associated protein 4B OS	NONE																	49.4	49.4	1	1																	7.11	7.11	444	444
796	P46467	Vacuolar protein sorting-associated protein 4B OS=Mus musculus OX=10090 GN=Vps4b PE=1 SV=2	Vps4b																	49.4	49.4	1	1																	7.11	7.11	444	444
797	P46638	Ras-related protein Rab-11B OS=Mus musculus OX=10090 GN=Rab11b PE=1 SV=3	Rab11b	FALSE		FALSE	FALSE					FALSE	Master Protein	0.576								1	1	High		High	High					Medium	0.016	5								218	218	Master Protein		Master Protein	Master Protein
798	P46638	Ras-related protein Rab-11B OS	NONE	FALSE		FALSE	FALSE					FALSE	Master Protein	0.576								1	1	High		High	High					Medium	0.016	5								218	218	Master Protein		Master Protein	Master Protein
799	P46662	Merlin OS=Mus musculus OX=10090 GN=Nf2 PE=1 SV=2	Nf2		FALSE																				Medium																				Master Protein
800	P46735	Unconventional myosin-Ib OS=Mus musculus OX=10090 GN=Myo1b PE=1 SV=3	Myo1b	FALSE	FALSE		FALSE		FALSE	FALSE	FALSE	FALSE	Master Protein	3.613	3	2	128.5			128.5	128.5	4	4	High	High		High		High	High	High	High	0	3	3	1107	9.26	2.43		9.26	9.26	1107	1107	Master Protein	Master Protein		Master Protein		Master Protein
801	P46735	Unconventional myosin-Ib OS	NONE	FALSE	FALSE		FALSE		FALSE	FALSE	FALSE	FALSE	Master Protein	3.613	3	2	128.5			128.5	128.5	4	4	High	High		High		High	High	High	High	0	3	3	1107	9.26	2.43		9.26	9.26	1107	1107	Master Protein	Master Protein		Master Protein		Master Protein
802	P46935	E3 ubiquitin-protein ligase NEDD4 OS=Mus musculus OX=10090 GN=Nedd4 PE=1 SV=3	Nedd4	FALSE	FALSE	FALSE	FALSE						Master Protein	3.675	1	1	102.6			102.6	102.6	11	11	High	High	High	High						0	2	1	887	5.26			5.26	5.26	887	887	Master Protein	Master Protein	Master Protein	Master Protein
803	P46935	E3 ubiquitin-protein ligase NEDD4 OS	NONE	FALSE	FALSE	FALSE	FALSE						Master Protein	3.675	1	1	102.6			102.6	102.6	11	11	High	High	High	High						0	2	1	887	5.26			5.26	5.26	887	887	Master Protein	Master Protein	Master Protein	Master Protein
804	P46938	Transcriptional coactivator YAP1 OS=Mus musculus OX=10090 GN=Yap1 PE=1 SV=2	Yap1																	52.4	52.4	1	1															2.52		5.11	5.11	488	488
805	P46938	Transcriptional coactivator YAP1 OS	NONE																	52.4	52.4	1	1															2.52		5.11	5.11	488	488
806	P46977	Dolichyl-diphosphooligosaccharide--protein glycosyltransferase subunit STT3A OS	NONE																	80.5	80.5	4	4																	8.07	8.07	705	705
807	P46977	Dolichyl-diphosphooligosaccharide--protein glycosyltransferase subunit STT3A OS=Homo sapiens OX=9606 GN=STT3A PE=1 SV=2	STT3A																	80.5	80.5	4	4																	8.07	8.07	705	705
808	P47738	Aldehyde dehydrogenase, mitochondrial OS=Mus musculus OX=10090 GN=Aldh2 PE=1 SV=1	Aldh2				FALSE																				High																				Master Protein
809	P47739	Aldehyde dehydrogenase, dimeric NADP-preferring OS=Mus musculus OX=10090 GN=Aldh3a1 PE=1 SV=2	Aldh3a1						FALSE																				High									2.96											Master Protein
810	P47753	F-actin-capping protein subunit alpha-1 OS=Mus musculus OX=10090 GN=Capza1 PE=1 SV=4	Capza1			FALSE	FALSE																			High	High												0							Master Protein	Master Protein
811	P47757	F-actin-capping protein subunit beta OS=Mus musculus OX=10090 GN=Capzb PE=1 SV=3	Capzb		FALSE	FALSE	FALSE	FALSE	FALSE	FALSE	FALSE		Master Protein	2.654	1	1									High	High	High	High	High	High	High		0	9	1	277		6.78	2.05						Master Protein	Master Protein	Master Protein	Master Protein	Master Protein
812	P47758	Signal recognition particle receptor subunit beta OS=Mus musculus OX=10090 GN=Srprb PE=1 SV=1	Srprb			FALSE																				High																				Master Protein
813	P47809	Dual specificity mitogen-activated protein kinase kinase 4 OS	NONE																	44.1	44.1	1	1																	8.07	8.07	397	397
814	P47809	Dual specificity mitogen-activated protein kinase kinase 4 OS=Mus musculus OX=10090 GN=Map2k4 PE=1 SV=2	Map2k4																	44.1	44.1	1	1																	8.07	8.07	397	397
815	P47857	ATP-dependent 6-phosphofructokinase, muscle type OS	NONE																	85.2	85.2	1	1																	8	8	780	780
816	P47857	ATP-dependent 6-phosphofructokinase, muscle type OS=Mus musculus OX=10090 GN=Pfkm PE=1 SV=3	Pfkm																	85.2	85.2	1	1																	8	8	780	780
817	P47911	60S ribosomal protein L6 OS=Mus musculus OX=10090 GN=Rpl6 PE=1 SV=3	Rpl6	FALSE	FALSE	FALSE	FALSE	FALSE	FALSE	FALSE	FALSE	FALSE	Master Protein	7.043	4	5	33.5			33.5	33.5	7	7	High	High	High	High	High	High	High	High	High	0	18	6	296	10.7	4.19	6.68	10.7	10.7	296	296	Master Protein	Master Protein	Master Protein	Master Protein	Master Protein	Master Protein
818	P47911	60S ribosomal protein L6 OS	NONE	FALSE	FALSE	FALSE	FALSE	FALSE	FALSE	FALSE	FALSE	FALSE	Master Protein	7.043	4	5	33.5			33.5	33.5	7	7	High	High	High	High	High	High	High	High	High	0	18	6	296	10.7	4.19	6.68	10.7	10.7	296	296	Master Protein	Master Protein	Master Protein	Master Protein	Master Protein	Master Protein
819	P47915	60S ribosomal protein L29 OS=Mus musculus OX=10090 GN=Rpl29 PE=1 SV=2	Rpl29	FALSE	FALSE	FALSE	FALSE					FALSE	Master Protein	3.539	1					17.6	17.6	3	3	High	High	High	High					High	0	7	1					11.84	11.84	160	160	Master Protein	Master Protein	Master Protein	Master Protein
820	P47915	60S ribosomal protein L29 OS	NONE	FALSE	FALSE	FALSE	FALSE					FALSE	Master Protein	3.539	1					17.6	17.6	3	3	High	High	High	High					High	0	7	1					11.84	11.84	160	160	Master Protein	Master Protein	Master Protein	Master Protein
821	P47956	Adenine phosphoribosyltransferase OS=Mus pahari OX=10093 GN=Aprt PE=3 SV=1	Aprt			FALSE																				Medium																				Master Protein
822	P47962	60S ribosomal protein L5 OS=Mus musculus OX=10090 GN=Rpl5 PE=1 SV=3	Rpl5	FALSE	FALSE	FALSE	FALSE					FALSE	Master Protein	1.362	1	1	34.4					6	6	High	High	High	High					High	0	9	2	297	9.77					297	297	Master Protein	Master Protein	Master Protein	Master Protein
823	P47963	60S ribosomal protein L13 OS=Mus musculus OX=10090 GN=Rpl13 PE=1 SV=3	Rpl13	FALSE	FALSE	FALSE	FALSE	FALSE	FALSE	FALSE		FALSE	Master Protein	5.058	4	3	24.3			24.3	24.3	9	9	High	High	High	High	High	High	High		High	0	15	5	211	11.55	4.15	3.74	11.55	11.55	211	211	Master Protein	Master Protein	Master Protein	Master Protein	Master Protein	Master Protein
824	P47963	60S ribosomal protein L13 OS	NONE	FALSE	FALSE	FALSE	FALSE	FALSE	FALSE	FALSE		FALSE	Master Protein	5.058	4	3	24.3			24.3	24.3	9	9	High	High	High	High	High	High	High		High	0	15	5	211	11.55	4.15	3.74	11.55	11.55	211	211	Master Protein	Master Protein	Master Protein	Master Protein	Master Protein	Master Protein
825	P47964	60S ribosomal protein L36 OS=Mus musculus OX=10090 GN=Rpl36 PE=1 SV=2	Rpl36			FALSE	FALSE													12.2	12.2	1	1			Medium	Medium													11.34	11.34	105	105			Master Protein	Master Protein
826	P47964	60S ribosomal protein L36 OS	NONE			FALSE	FALSE													12.2	12.2	1	1			Medium	Medium													11.34	11.34	105	105			Master Protein	Master Protein
827	P48036	Annexin A5 OS=Mus musculus OX=10090 GN=Anxa5 PE=1 SV=1	Anxa5		FALSE	FALSE	FALSE																		Medium	High	High																		Master Protein	Master Protein	Master Protein
828	P48193	Protein 4.1 OS=Mus musculus OX=10090 GN=Epb41 PE=1 SV=2	Epb41			FALSE	FALSE													95.9	95.9	1	1			High	High													5.6	5.6	858	858			Master Protein	Master Protein
829	P48193	Protein 4.1 OS	NONE			FALSE	FALSE													95.9	95.9	1	1			High	High													5.6	5.6	858	858			Master Protein	Master Protein
830	P48281	Vitamin D3 receptor OS	NONE																			1	1																			422	422
831	P48281	Vitamin D3 receptor OS=Mus musculus OX=10090 GN=Vdr PE=1 SV=2	Vdr																			1	1																			422	422
832	P48601	26S proteasome regulatory subunit 4 OS=Drosophila melanogaster OX=7227 GN=Rpt2 PE=1 SV=2	Rpt2	FALSE																				High																				Master Protein
833	P48678	Prelamin-A/C OS=Mus musculus OX=10090 GN=Lmna PE=1 SV=2	Lmna	FALSE	FALSE	FALSE	FALSE					FALSE		2	2	1	74.2							High	High	High	High					High		2	2	665	6.98							Master Protein	Master Protein	Master Protein	Master Protein
834	P48725	Pericentrin OS=Mus musculus OX=10090 GN=Pcnt PE=1 SV=2	Pcnt	FALSE	FALSE	FALSE	FALSE	FALSE	FALSE	FALSE	FALSE	FALSE	Master Protein	62.112	41	30	329.3							High	High	High	High	High	High	High	High	High	0	11	47	2898	5.36							Master Protein	Master Protein	Master Protein	Master Protein	Master Protein	Master Protein
835	P48962	ADP/ATP translocase 1 OS=Mus musculus OX=10090 GN=Slc25a4 PE=1 SV=4	Slc25a4	FALSE	FALSE	FALSE	FALSE	FALSE	FALSE	FALSE	FALSE	FALSE	Master Protein	7.959	4	1	32.9			32.9	32.9	7	7	High	High	High	High	High	High	High	High	High	0	20	4	298	9.72	8.88	5.14	9.72	9.72	298	298	Master Protein	Master Protein	Master Protein	Master Protein	Master Protein	Master Protein
836	P48962	ADP/ATP translocase 1 OS	NONE	FALSE	FALSE	FALSE	FALSE	FALSE	FALSE	FALSE	FALSE	FALSE	Master Protein	7.959	4	1	32.9			32.9	32.9	7	7	High	High	High	High	High	High	High	High	High	0	20	4	298	9.72	8.88	5.14	9.72	9.72	298	298	Master Protein	Master Protein	Master Protein	Master Protein	Master Protein	Master Protein
837	P49209	60S ribosomal protein L9-1 OS=Arabidopsis thaliana OX=3702 GN=RPL9B PE=1 SV=3	RPL9B											3.623																				6
838	P49369	Phospholipase A1 OS=Vespula vulgaris OX=7454 PE=1 SV=1	NONE							FALSE																				Medium
839	P49615	Cyclin-dependent-like kinase 5 OS=Mus musculus OX=10090 GN=Cdk5 PE=1 SV=1	Cdk5	FALSE	FALSE															33.3	33.3	1	1	Medium	High															7.66	7.66	292	292	Master Protein	Master Protein
840	P49615	Cyclin-dependent-like kinase 5 OS	NONE	FALSE	FALSE															33.3	33.3	1	1	Medium	High															7.66	7.66	292	292	Master Protein	Master Protein
841	P49690	60S ribosomal protein L23 OS=Arabidopsis thaliana OX=3702 GN=RPL23A PE=2 SV=3	RPL23A			FALSE	FALSE										15									High	High										10.48									Master Protein	Master Protein
842	P49717	DNA replication licensing factor MCM4 OS=Mus musculus OX=10090 GN=Mcm4 PE=1 SV=1	Mcm4	FALSE	FALSE	FALSE	FALSE	FALSE	FALSE	FALSE	FALSE									96.7	96.7	11	11	High	High	High	High	High	High	High	High							0		7.2	7.2	862	862	Master Protein	Master Protein	Master Protein	Master Protein	Master Protein	Master Protein
843	P49717	DNA replication licensing factor MCM4 OS	NONE	FALSE	FALSE	FALSE	FALSE	FALSE	FALSE	FALSE	FALSE									96.7	96.7	11	11	High	High	High	High	High	High	High	High							0		7.2	7.2	862	862	Master Protein	Master Protein	Master Protein	Master Protein	Master Protein	Master Protein
844	P49718	DNA replication licensing factor MCM5 OS=Mus musculus OX=10090 GN=Mcm5 PE=1 SV=2	Mcm5	FALSE	FALSE	FALSE	FALSE	FALSE		FALSE	FALSE									82.4	82.4	13	13	High	High	High	High	High		Medium	High							1.84		8.29	8.29	734	734	Master Protein	Master Protein	Master Protein	Master Protein	Master Protein
845	P49718	DNA replication licensing factor MCM5 OS	NONE	FALSE	FALSE	FALSE	FALSE	FALSE		FALSE	FALSE									82.4	82.4	13	13	High	High	High	High	High		Medium	High							1.84		8.29	8.29	734	734	Master Protein	Master Protein	Master Protein	Master Protein	Master Protein
846	P49815	Tuberin OS	NONE																	200.5	200.5	1	1																	7.31	7.31	1807	1807
847	P49815	Tuberin OS=Homo sapiens OX=9606 GN=TSC2 PE=1 SV=2	TSC2																	200.5	200.5	1	1																	7.31	7.31	1807	1807
848	P50171	Estradiol 17-beta-dehydrogenase 8 OS=Mus musculus OX=10090 GN=Hsd17b8 PE=1 SV=2	Hsd17b8			FALSE																				High																				Master Protein
849	P50247	Adenosylhomocysteinase OS=Mus musculus OX=10090 GN=Ahcy PE=1 SV=3	Ahcy													1				47.7	47.7															432				6.54	6.54
850	P50247	Adenosylhomocysteinase OS	NONE													1				47.7	47.7															432				6.54	6.54
851	P50446	Keratin, type II cytoskeletal 6A OS=Mus musculus OX=10090 GN=Krt6a PE=1 SV=3	Krt6a	FALSE	FALSE	FALSE	FALSE					FALSE	Master Protein	10.178	4	1	59.3			59.3	59.3	4	4	High	High	High	High					High	0	6	5	553	7.94			7.94	7.94	553	553	Master Protein	Master Protein	Master Protein	Master Protein
852	P50446	Keratin, type II cytoskeletal 6A OS	NONE	FALSE	FALSE	FALSE	FALSE					FALSE	Master Protein	10.178	4	1	59.3			59.3	59.3	4	4	High	High	High	High					High	0	6	5	553	7.94			7.94	7.94	553	553	Master Protein	Master Protein	Master Protein	Master Protein
853	P50516	V-type proton ATPase catalytic subunit A OS=Mus musculus OX=10090 GN=Atp6v1a PE=1 SV=2	Atp6v1a		FALSE	FALSE	FALSE															1	1		High	High	High															617	617		Master Protein	Master Protein	Master Protein
854	P50516	V-type proton ATPase catalytic subunit A OS	NONE		FALSE	FALSE	FALSE															1	1		High	High	High															617	617		Master Protein	Master Protein	Master Protein
855	P50544	Very long-chain specific acyl-CoA dehydrogenase, mitochondrial OS=Mus musculus OX=10090 GN=Acadvl PE=1 SV=3	Acadvl	FALSE	FALSE	FALSE	FALSE	FALSE		FALSE		FALSE				1				70.8	70.8	3	3	High	High	High	High	High		High		High				656		0		8.75	8.75	656	656	Master Protein	Master Protein	Master Protein	Master Protein	Master Protein
856	P50544	Very long-chain specific acyl-CoA dehydrogenase, mitochondrial OS	NONE	FALSE	FALSE	FALSE	FALSE	FALSE		FALSE		FALSE				1				70.8	70.8	3	3	High	High	High	High	High		High		High				656		0		8.75	8.75	656	656	Master Protein	Master Protein	Master Protein	Master Protein	Master Protein
857	P50580	Proliferation-associated protein 2G4 OS=Mus musculus OX=10090 GN=Pa2g4 PE=1 SV=3	Pa2g4			FALSE	FALSE																			High	High																			Master Protein	Master Protein
858	P50637	Translocator protein OS=Mus musculus OX=10090 GN=Tspo PE=1 SV=1	Tspo	FALSE	FALSE			FALSE		FALSE	FALSE	FALSE		3.896	1									High	High			High		High	High	High		8	1									Master Protein	Master Protein			Master Protein
859	P51125	Calpastatin OS	NONE																	84.9	84.9	4	4																	5.52	5.52	788	788
860	P51125	Calpastatin OS=Mus musculus OX=10090 GN=Cast PE=1 SV=2	Cast																	84.9	84.9	4	4																	5.52	5.52	788	788
861	P51150	Ras-related protein Rab-7a OS=Mus musculus OX=10090 GN=Rab7a PE=1 SV=2	Rab7a			FALSE	FALSE																			High	High																			Master Protein	Master Protein
862	P51174	Long-chain specific acyl-CoA dehydrogenase, mitochondrial OS=Mus musculus OX=10090 GN=Acadl PE=1 SV=2	Acadl			FALSE	FALSE					FALSE	Master Protein	3.323	1		47.9			47.9	47.9	2	2			High	High					High	0	2	1		8.31			8.31	8.31	430	430			Master Protein	Master Protein
863	P51174	Long-chain specific acyl-CoA dehydrogenase, mitochondrial OS	NONE			FALSE	FALSE					FALSE	Master Protein	3.323	1		47.9			47.9	47.9	2	2			High	High					High	0	2	1		8.31			8.31	8.31	430	430			Master Protein	Master Protein
864	P51410	60S ribosomal protein L9 OS=Mus musculus OX=10090 GN=Rpl9 PE=2 SV=2	Rpl9	FALSE	FALSE	FALSE	FALSE	FALSE	FALSE	FALSE	FALSE	FALSE	Master Protein		2	3	21.9			21.9	21.9	8	8	High	High	High	High	High	High	High	High	High	0		2	192	9.95			9.95	9.95	192	192	Master Protein	Master Protein	Master Protein	Master Protein	Master Protein	Master Protein
865	P51410	60S ribosomal protein L9 OS	NONE	FALSE	FALSE	FALSE	FALSE	FALSE	FALSE	FALSE	FALSE	FALSE	Master Protein		2	3	21.9			21.9	21.9	8	8	High	High	High	High	High	High	High	High	High	0		2	192	9.95			9.95	9.95	192	192	Master Protein	Master Protein	Master Protein	Master Protein	Master Protein	Master Protein
866	P51660	Peroxisomal multifunctional enzyme type 2 OS=Mus musculus OX=10090 GN=Hsd17b4 PE=1 SV=3	Hsd17b4	FALSE	FALSE	FALSE	FALSE							1.122								1	1	High	High	High	High							2								735	735	Master Protein	Master Protein	Master Protein	Master Protein
867	P51660	Peroxisomal multifunctional enzyme type 2 OS	NONE	FALSE	FALSE	FALSE	FALSE							1.122								1	1	High	High	High	High							2								735	735	Master Protein	Master Protein	Master Protein	Master Protein
868	P51807	Dynein light chain Tctex-type 1 OS=Mus musculus OX=10090 GN=Dynlt1 PE=1 SV=1	Dynlt1		FALSE															12.5	12.5				High															5.08	5.08				Master Protein
869	P51807	Dynein light chain Tctex-type 1 OS	NONE		FALSE															12.5	12.5				High															5.08	5.08				Master Protein
870	P51863	V-type proton ATPase subunit d 1 OS=Mus musculus OX=10090 GN=Atp6v0d1 PE=1 SV=2	Atp6v0d1				FALSE																				High																				Master Protein
871	P51881	ADP/ATP translocase 2 OS=Mus musculus OX=10090 GN=Slc25a5 PE=1 SV=3	Slc25a5	FALSE	FALSE	FALSE	FALSE	FALSE	FALSE	FALSE	FALSE	FALSE	Master Protein	8.35	5	3	32.9			32.9	32.9	4	4	High	High	High	High	High	High	High	High	High	0	20	5	298	9.73	4.83	9.63	9.73	9.73	298	298	Master Protein	Master Protein	Master Protein	Master Protein	Master Protein	Master Protein
872	P51881	ADP/ATP translocase 2 OS	NONE	FALSE	FALSE	FALSE	FALSE	FALSE	FALSE	FALSE	FALSE	FALSE	Master Protein	8.35	5	3	32.9			32.9	32.9	4	4	High	High	High	High	High	High	High	High	High	0	20	5	298	9.73	4.83	9.63	9.73	9.73	298	298	Master Protein	Master Protein	Master Protein	Master Protein	Master Protein	Master Protein
873	P51942	Cartilage matrix protein OS=Mus musculus OX=10090 GN=Matn1 PE=2 SV=2	Matn1				FALSE															1	1				Medium															500	500				Master Protein
874	P51942	Cartilage matrix protein OS	NONE				FALSE															1	1				Medium															500	500				Master Protein
875	P52293	Importin subunit alpha-1 OS=Mus musculus OX=10090 GN=Kpna2 PE=1 SV=2	Kpna2			FALSE	FALSE													57.9	57.9	2	2			High	High													5.68	5.68	529	529			Master Protein	Master Protein
876	P52293	Importin subunit alpha-1 OS	NONE			FALSE	FALSE													57.9	57.9	2	2			High	High													5.68	5.68	529	529			Master Protein	Master Protein
877	P52332	Tyrosine-protein kinase JAK1 OS	NONE																	133.3	133.3	2	2																	7.59	7.59	1153	1153
878	P52332	Tyrosine-protein kinase JAK1 OS=Mus musculus OX=10090 GN=Jak1 PE=1 SV=1	Jak1																	133.3	133.3	2	2																	7.59	7.59	1153	1153
879	P52431	DNA polymerase delta catalytic subunit OS	NONE																			1	1																			1105	1105
880	P52431	DNA polymerase delta catalytic subunit OS=Mus musculus OX=10090 GN=Pold1 PE=1 SV=2	Pold1																			1	1																			1105	1105
881	P52479	Ubiquitin carboxyl-terminal hydrolase 10 OS=Mus musculus OX=10090 GN=Usp10 PE=1 SV=3	Usp10	FALSE	FALSE																			High	High																			Master Protein	Master Protein
882	P52480	Pyruvate kinase PKM OS=Mus musculus OX=10090 GN=Pkm PE=1 SV=4	Pkm	FALSE	FALSE	FALSE	FALSE	FALSE	FALSE	FALSE	FALSE	FALSE	Master Protein	27.984	11	8	57.8			57.8	57.8	17	17	High	High	High	High	High	High	High	High	High	0	26	14	531	7.47	22.67	7.17	7.47	7.47	531	531	Master Protein	Master Protein	Master Protein	Master Protein	Master Protein	Master Protein
883	P52480	Pyruvate kinase PKM OS	NONE	FALSE	FALSE	FALSE	FALSE	FALSE	FALSE	FALSE	FALSE	FALSE	Master Protein	27.984	11	8	57.8			57.8	57.8	17	17	High	High	High	High	High	High	High	High	High	0	26	14	531	7.47	22.67	7.17	7.47	7.47	531	531	Master Protein	Master Protein	Master Protein	Master Protein	Master Protein	Master Protein
884	P52703	D(3) dopamine receptor OS=Chlorocebus aethiops OX=9534 GN=DRD3 PE=2 SV=1	DRD3			FALSE																				Medium																				Master Protein
885	P52948	Nuclear pore complex protein Nup98-Nup96 OS=Homo sapiens OX=9606 GN=NUP98 PE=1 SV=4	NUP98																			1	1																			1817	1817
886	P53026	60S ribosomal protein L10a OS=Mus musculus OX=10090 GN=Rpl10a PE=1 SV=3	Rpl10a				FALSE													24.9	24.9						High													9.98	9.98						Master Protein
887	P53026	60S ribosomal protein L10a OS	NONE				FALSE													24.9	24.9						High													9.98	9.98						Master Protein
888	P53395	Lipoamide acyltransferase component of branched-chain alpha-keto acid dehydrogenase complex, mitochondrial OS	NONE																	53.2	53.2																			8.6	8.6
889	P53395	Lipoamide acyltransferase component of branched-chain alpha-keto acid dehydrogenase complex, mitochondrial OS=Mus musculus OX=10090 GN=Dbt PE=1 SV=2	Dbt																	53.2	53.2																			8.6	8.6
890	P53396	ATP-citrate synthase OS	NONE																	120.8	120.8	1	1																	7.33	7.33	1101	1101
891	P53396	ATP-citrate synthase OS=Homo sapiens OX=9606 GN=ACLY PE=1 SV=3	ACLY																	120.8	120.8	1	1																	7.33	7.33	1101	1101
892	P53492	Actin-7 OS=Arabidopsis thaliana OX=3702 GN=ACT7 PE=1 SV=1	ACT7							FALSE																				High
893	P53986	Monocarboxylate transporter 1 OS=Mus musculus OX=10090 GN=Slc16a1 PE=1 SV=1	Slc16a1	FALSE	FALSE	FALSE	FALSE													53.2	53.2	4	4	High	High	High	High													7.47	7.47	493	493	Master Protein	Master Protein	Master Protein	Master Protein
894	P53986	Monocarboxylate transporter 1 OS	NONE	FALSE	FALSE	FALSE	FALSE													53.2	53.2	4	4	High	High	High	High													7.47	7.47	493	493	Master Protein	Master Protein	Master Protein	Master Protein
895	P53994	Ras-related protein Rab-2A OS=Mus musculus OX=10090 GN=Rab2a PE=1 SV=1	Rab2a	FALSE		FALSE	FALSE	FALSE	FALSE	FALSE	FALSE	FALSE	Master Protein		1	1								High		High	High	High	High	High	High	High	0		1	212		2.14						Master Protein		Master Protein	Master Protein	Master Protein	Master Protein
896	P53995	Anaphase-promoting complex subunit 1 OS=Mus musculus OX=10090 GN=Anapc1 PE=1 SV=2	Anapc1	FALSE	FALSE															215.9	215.9	1	1	Medium	Medium															6.35	6.35	1944	1944	Master Protein	Master Protein
897	P53995	Anaphase-promoting complex subunit 1 OS	NONE	FALSE	FALSE															215.9	215.9	1	1	Medium	Medium															6.35	6.35	1944	1944	Master Protein	Master Protein
898	P54071	Isocitrate dehydrogenase [NADP], mitochondrial OS=Mus musculus OX=10090 GN=Idh2 PE=1 SV=3	Idh2	FALSE	FALSE	FALSE	FALSE	FALSE	FALSE	FALSE	FALSE	FALSE	Master Protein	9.85	4	3	50.9			50.9	50.9	9	9	High	High	High	High	High	High	High	High	High	0	8	5	452	8.69	4.92	2.18	8.69	8.69	452	452	Master Protein	Master Protein	Master Protein	Master Protein	Master Protein	Master Protein
899	P54071	Isocitrate dehydrogenase [NADP], mitochondrial OS	NONE	FALSE	FALSE	FALSE	FALSE	FALSE	FALSE	FALSE	FALSE	FALSE	Master Protein	9.85	4	3	50.9			50.9	50.9	9	9	High	High	High	High	High	High	High	High	High	0	8	5	452	8.69	4.92	2.18	8.69	8.69	452	452	Master Protein	Master Protein	Master Protein	Master Protein	Master Protein	Master Protein
900	P54116	Erythrocyte band 7 integral membrane protein OS=Mus musculus OX=10090 GN=Stom PE=1 SV=3	Stom	FALSE	FALSE							FALSE			2	2								High	High							Medium			2	284								Master Protein	Master Protein
901	P54276	DNA mismatch repair protein Msh6 OS=Mus musculus OX=10090 GN=Msh6 PE=1 SV=3	Msh6	FALSE	FALSE															151	151	1	1	High	High															6.73	6.73	1358	1358	Master Protein	Master Protein
902	P54276	DNA mismatch repair protein Msh6 OS	NONE	FALSE	FALSE															151	151	1	1	High	High															6.73	6.73	1358	1358	Master Protein	Master Protein
903	P54310	Hormone-sensitive lipase OS=Mus musculus OX=10090 GN=Lipe PE=1 SV=2	Lipe								FALSE																				Medium
904	P54645	5'-AMP-activated protein kinase catalytic subunit alpha-1 OS	NONE																	63.9	63.9	1	1																	8.12	8.12	559	559
905	P54645	5'-AMP-activated protein kinase catalytic subunit alpha-1 OS=Rattus norvegicus OX=10116 GN=Prkaa1 PE=1 SV=2	Prkaa1																	63.9	63.9	1	1																	8.12	8.12	559	559
906	P54729	NEDD8 ultimate buster 1 OS=Mus musculus OX=10090 GN=Nub1 PE=1 SV=2	Nub1		FALSE															70.3	70.3	2	2		High															5.88	5.88	614	614		Master Protein
907	P54729	NEDD8 ultimate buster 1 OS	NONE		FALSE															70.3	70.3	2	2		High															5.88	5.88	614	614		Master Protein
908	P54822	Adenylosuccinate lyase OS=Mus musculus OX=10090 GN=Adsl PE=1 SV=2	Adsl	FALSE	FALSE	FALSE														54.8	54.8	2	2	High	High	High														7.27	7.27	484	484	Master Protein	Master Protein	Master Protein
909	P54822	Adenylosuccinate lyase OS	NONE	FALSE	FALSE	FALSE														54.8	54.8	2	2	High	High	High														7.27	7.27	484	484	Master Protein	Master Protein	Master Protein
910	P54823	Probable ATP-dependent RNA helicase DDX6 OS=Mus musculus OX=10090 GN=Ddx6 PE=1 SV=1	Ddx6	FALSE	FALSE	FALSE									1	1	54.2			54.2	54.2	2	2	High	High	High									1	483	8.66			8.66	8.66	483	483	Master Protein	Master Protein	Master Protein
911	P54823	Probable ATP-dependent RNA helicase DDX6 OS	NONE	FALSE	FALSE	FALSE									1	1	54.2			54.2	54.2	2	2	High	High	High									1	483	8.66			8.66	8.66	483	483	Master Protein	Master Protein	Master Protein
912	P54830	Tyrosine-protein phosphatase non-receptor type 5 OS	NONE																	60.8	60.8																			5.2	5.2
913	P54830	Tyrosine-protein phosphatase non-receptor type 5 OS=Mus musculus OX=10090 GN=Ptpn5 PE=1 SV=2	Ptpn5																	60.8	60.8																			5.2	5.2
914	P55012	Solute carrier family 12 member 2 OS=Mus musculus OX=10090 GN=Slc12a2 PE=1 SV=2	Slc12a2	FALSE	FALSE	FALSE	FALSE	FALSE	FALSE	FALSE	FALSE													High	High	High	High	High	High	High	High							4.01						Master Protein	Master Protein	Master Protein	Master Protein	Master Protein	Master Protein
915	P55096	ATP-binding cassette sub-family D member 3 OS=Mus musculus OX=10090 GN=Abcd3 PE=1 SV=2	Abcd3	FALSE	FALSE	FALSE	FALSE			FALSE		FALSE			1					75.4	75.4	3	3	High	High	High	High			High		High			1					9.26	9.26	659	659	Master Protein	Master Protein	Master Protein	Master Protein
916	P55096	ATP-binding cassette sub-family D member 3 OS	NONE	FALSE	FALSE	FALSE	FALSE			FALSE		FALSE			1					75.4	75.4	3	3	High	High	High	High			High		High			1					9.26	9.26	659	659	Master Protein	Master Protein	Master Protein	Master Protein
917	P55258	Ras-related protein Rab-8A OS=Mus musculus OX=10090 GN=Rab8a PE=1 SV=2	Rab8a	FALSE	FALSE															23.7	23.7	1	1	High	High															9.07	9.07	207	207	Master Protein	Master Protein
918	P55937	Golgin subfamily A member 3 OS=Mus musculus OX=10090 GN=Golga3 PE=1 SV=3	Golga3									FALSE										1	1									Medium										1487	1487
919	P55937	Golgin subfamily A member 3 OS	NONE									FALSE										1	1									Medium										1487	1487
920	P56135	ATP synthase subunit f, mitochondrial OS=Mus musculus OX=10090 GN=Atp5mf PE=1 SV=3	Atp5mf									FALSE		1.366	1					10.3	10.3	1	1									Medium		14	1					9.95	9.95	88	88
921	P56135	ATP synthase subunit f, mitochondrial OS	NONE									FALSE		1.366	1					10.3	10.3	1	1									Medium		14	1					9.95	9.95	88	88
922	P56382	ATP synthase subunit epsilon, mitochondrial OS=Mus musculus OX=10090 GN=Atp5f1e PE=1 SV=2	Atp5f1e			FALSE	FALSE																			High	High																			Master Protein	Master Protein
923	P56480	ATP synthase subunit beta, mitochondrial OS=Mus musculus OX=10090 GN=Atp5f1b PE=1 SV=2	Atp5f1b	FALSE	FALSE	FALSE	FALSE	FALSE	FALSE	FALSE	FALSE	FALSE	Master Protein	11.122	5	3	56.3			56.3	56.3	8	8	High	High	High	High	High	Medium	High	High	High	0	15	5	529	5.34	0		5.34	5.34	529	529	Master Protein	Master Protein	Master Protein	Master Protein	Master Protein	Master Protein
924	P56480	ATP synthase subunit beta, mitochondrial OS	NONE	FALSE	FALSE	FALSE	FALSE	FALSE	FALSE	FALSE	FALSE	FALSE	Master Protein	11.122	5	3	56.3			56.3	56.3	8	8	High	High	High	High	High	Medium	High	High	High	0	15	5	529	5.34	0		5.34	5.34	529	529	Master Protein	Master Protein	Master Protein	Master Protein	Master Protein	Master Protein
925	P56546	C-terminal-binding protein 2 OS=Mus musculus OX=10090 GN=Ctbp2 PE=1 SV=2	Ctbp2				FALSE															1	1				Medium															445	445				Master Protein
926	P56546	C-terminal-binding protein 2 OS	NONE				FALSE															1	1				Medium															445	445				Master Protein
927	P56820	Eukaryotic translation initiation factor 3 subunit D OS=Arabidopsis thaliana OX=3702 GN=TIF3D1 PE=1 SV=1	TIF3D1												1	1	66.7																		1	591	5.77
928	P56959	RNA-binding protein FUS OS=Mus musculus OX=10090 GN=Fus PE=1 SV=1	Fus			FALSE	FALSE													52.6	52.6	2	2			High	High													9.36	9.36	518	518			Master Protein	Master Protein
929	P56959	RNA-binding protein FUS OS	NONE			FALSE	FALSE													52.6	52.6	2	2			High	High													9.36	9.36	518	518			Master Protein	Master Protein
930	P56960	Exosome component 10 OS	NONE																	100.9	100.9																			8.29	8.29
931	P56960	Exosome component 10 OS=Mus musculus OX=10090 GN=Exosc10 PE=1 SV=2	Exosc10																	100.9	100.9																			8.29	8.29
932	P57016	Ladinin-1 OS	NONE																	58.8	58.8	1	1																	9.73	9.73	528	528
933	P57016	Ladinin-1 OS=Mus musculus OX=10090 GN=Lad1 PE=1 SV=1	Lad1																	58.8	58.8	1	1																	9.73	9.73	528	528
934	P57776	Elongation factor 1-delta OS=Mus musculus OX=10090 GN=Eef1d PE=1 SV=3	Eef1d			FALSE	FALSE													31.3	31.3	2	2			High	High											2.27	1.91	5.02	5.02	281	281			Master Protein	Master Protein
935	P57776	Elongation factor 1-delta OS	NONE			FALSE	FALSE													31.3	31.3	2	2			High	High											2.27	1.91	5.02	5.02	281	281			Master Protein	Master Protein
936	P57780	Alpha-actinin-4 OS=Mus musculus OX=10090 GN=Actn4 PE=1 SV=1	Actn4									FALSE				2	104.9															High				912	5.41
937	P57784	U2 small nuclear ribonucleoprotein A' OS=Mus musculus OX=10090 GN=Snrpa1 PE=1 SV=2	Snrpa1			FALSE																				High																				Master Protein
938	P58059	28S ribosomal protein S21, mitochondrial OS=Mus musculus OX=10090 GN=Mrps21 PE=1 SV=1	Mrps21	FALSE																				High																				Master Protein
939	P58252	Elongation factor 2 OS=Mus musculus OX=10090 GN=Eef2 PE=1 SV=2	Eef2	FALSE	FALSE	FALSE	FALSE	FALSE	FALSE	FALSE	FALSE	FALSE	Master Protein	17.995	6	4	95.3			95.3	95.3	19	19	High	High	High	High	High	High	High	High	High	0	12	6	858	6.83	7.8		6.83	6.83	858	858	Master Protein	Master Protein	Master Protein	Master Protein	Master Protein	Master Protein
940	P58252	Elongation factor 2 OS	NONE	FALSE	FALSE	FALSE	FALSE	FALSE	FALSE	FALSE	FALSE	FALSE	Master Protein	17.995	6	4	95.3			95.3	95.3	19	19	High	High	High	High	High	High	High	High	High	0	12	6	858	6.83	7.8		6.83	6.83	858	858	Master Protein	Master Protein	Master Protein	Master Protein	Master Protein	Master Protein
941	P58281	Dynamin-like 120 kDa protein, mitochondrial OS=Mus musculus OX=10090 GN=Opa1 PE=1 SV=1	Opa1	FALSE	FALSE	FALSE	FALSE													111.3	111.3			High	High	High	High													7.55	7.55			Master Protein	Master Protein	Master Protein	Master Protein
942	P58281	Dynamin-like 120 kDa protein, mitochondrial OS	NONE	FALSE	FALSE	FALSE	FALSE													111.3	111.3			High	High	High	High													7.55	7.55			Master Protein	Master Protein	Master Protein	Master Protein
943	P58404	Striatin-4 OS=Mus musculus OX=10090 GN=Strn4 PE=1 SV=2	Strn4	FALSE					FALSE	FALSE	FALSE				1	1	81.6			81.6	81.6	2	2	High					High	Medium	High				1	760	5.38	3.26	0	5.38	5.38	760	760	Master Protein					Master Protein
944	P58404	Striatin-4 OS	NONE	FALSE					FALSE	FALSE	FALSE				1	1	81.6			81.6	81.6	2	2	High					High	Medium	High				1	760	5.38	3.26	0	5.38	5.38	760	760	Master Protein					Master Protein
945	P58467	SET domain-containing protein 4 OS=Mus musculus OX=10090 GN=Setd4 PE=2 SV=2	Setd4			FALSE																				Medium																				Master Protein
946	P58742	Aladin OS=Mus musculus OX=10090 GN=Aaas PE=1 SV=1	Aaas	FALSE																				High																				Master Protein
947	P58854	Gamma-tubulin complex component 3 OS=Mus musculus OX=10090 GN=Tubgcp3 PE=1 SV=2	Tubgcp3	FALSE	FALSE																			High	High																			Master Protein	Master Protein
948	P58871	182 kDa tankyrase-1-binding protein OS=Mus musculus OX=10090 GN=Tnks1bp1 PE=1 SV=2	Tnks1bp1		FALSE			FALSE	FALSE	FALSE	FALSE	FALSE	Master Protein	1.109	1	1	181.7			181.7	181.7	8	8		High			High	High	High	High	High	0.036	1	2	1720	4.88	33.41	21.23	4.88	4.88	1720	1720		Master Protein			Master Protein	Master Protein
949	P58871	182 kDa tankyrase-1-binding protein OS	NONE		FALSE			FALSE	FALSE	FALSE	FALSE	FALSE	Master Protein	1.109	1	1	181.7			181.7	181.7	8	8		High			High	High	High	High	High	0.036	1	2	1720	4.88	33.41	21.23	4.88	4.88	1720	1720		Master Protein			Master Protein	Master Protein
950	P59259	Histone H4 OS=Arabidopsis thaliana OX=3702 GN=At1g07660 PE=1 SV=2	At1g07660									FALSE	Master Protein																			High	0						2.52
951	P59326	YTH domain-containing family protein 1 OS=Mus musculus OX=10090 GN=Ythdf1 PE=1 SV=1	Ythdf1	FALSE	FALSE				FALSE		FALSE									60.8	60.8	1	1	High	High				High		High									8.95	8.95	559	559	Master Protein	Master Protein				Master Protein
952	P59326	YTH domain-containing family protein 1 OS	NONE	FALSE	FALSE				FALSE		FALSE									60.8	60.8	1	1	High	High				High		High									8.95	8.95	559	559	Master Protein	Master Protein				Master Protein
953	P59481	VIP36-like protein OS=Mus musculus OX=10090 GN=Lman2l PE=1 SV=1	Lman2l							FALSE																				Medium
954	P59708	Splicing factor 3B subunit 6 OS=Mus musculus OX=10090 GN=Sf3b6 PE=1 SV=1	Sf3b6		FALSE																				High																				Master Protein
955	P59759	Myocardin-related transcription factor B OS	NONE																	117.5	117.5	1	1																	6.16	6.16	1080	1080
956	P59759	Myocardin-related transcription factor B OS=Mus musculus OX=10090 GN=Mrtfb PE=1 SV=1	Mrtfb																	117.5	117.5	1	1																	6.16	6.16	1080	1080
957	P60122	RuvB-like 1 OS=Mus musculus OX=10090 GN=Ruvbl1 PE=1 SV=1	Ruvbl1			FALSE	FALSE															1	1			High	High															456	456			Master Protein	Master Protein
958	P60122	RuvB-like 1 OS	NONE			FALSE	FALSE															1	1			High	High															456	456			Master Protein	Master Protein
959	P60228	Eukaryotic translation initiation factor 3 subunit E OS	NONE																	52.2	52.2	6	6																	6.04	6.04	445	445
960	P60228	Eukaryotic translation initiation factor 3 subunit E OS=Homo sapiens OX=9606 GN=EIF3E PE=1 SV=1	EIF3E																	52.2	52.2	6	6																	6.04	6.04	445	445
961	P60335	Poly(rC)-binding protein 1 OS=Mus musculus OX=10090 GN=Pcbp1 PE=1 SV=1	Pcbp1	FALSE	FALSE	FALSE	FALSE	FALSE	FALSE	FALSE	FALSE			1.255	2	1	37.5			37.5	37.5	4	4	High	High	High	High	High	High	High	High			4	2	356	7.09	7.02	1.9	7.09	7.09	356	356	Master Protein	Master Protein	Master Protein	Master Protein	Master Protein	Master Protein
962	P60335	Poly(rC)-binding protein 1 OS	NONE	FALSE	FALSE	FALSE	FALSE	FALSE	FALSE	FALSE	FALSE			1.255	2	1	37.5			37.5	37.5	4	4	High	High	High	High	High	High	High	High			4	2	356	7.09	7.02	1.9	7.09	7.09	356	356	Master Protein	Master Protein	Master Protein	Master Protein	Master Protein	Master Protein
963	P60712	Actin, cytoplasmic 1 OS=Bos taurus OX=9913 GN=ACTB PE=1 SV=1	ACTB	FALSE	FALSE	FALSE	FALSE	FALSE	FALSE	FALSE	FALSE	FALSE	Master Protein	24.327	8	8	41.7	300	354	41.7	41.7	10	10	High	High	High	High	High	High	High	High	High	0	26	9	375	5.48	19.79	21.31	5.48	5.48	375	375	Master Protein	Master Protein	Master Protein	Master Protein	Master Protein	Master Protein
964	P60712	Actin, cytoplasmic 1 OS	NONE	FALSE	FALSE	FALSE	FALSE	FALSE	FALSE	FALSE	FALSE	FALSE	Master Protein	24.327	8	8	41.7	300	354	41.7	41.7	10	10	High	High	High	High	High	High	High	High	High	0	26	9	375	5.48	19.79	21.31	5.48	5.48	375	375	Master Protein	Master Protein	Master Protein	Master Protein	Master Protein	Master Protein
965	P60843	Eukaryotic initiation factor 4A-I OS=Mus musculus OX=10090 GN=Eif4a1 PE=1 SV=1	Eif4a1	FALSE	FALSE	FALSE	FALSE	FALSE	FALSE	FALSE	FALSE	FALSE	Master Protein	24.453	7	9	46.1			46.1	46.1	17	17	High	High	High	High	High	High	High	High	High	0	11	10	406	5.48	7.56	2.7	5.48	5.48	406	406	Master Protein	Master Protein	Master Protein	Master Protein	Master Protein	Master Protein
966	P60843	Eukaryotic initiation factor 4A-I OS	NONE	FALSE	FALSE	FALSE	FALSE	FALSE	FALSE	FALSE	FALSE	FALSE	Master Protein	24.453	7	9	46.1			46.1	46.1	17	17	High	High	High	High	High	High	High	High	High	0	11	10	406	5.48	7.56	2.7	5.48	5.48	406	406	Master Protein	Master Protein	Master Protein	Master Protein	Master Protein	Master Protein
967	P60867	40S ribosomal protein S20 OS=Mus musculus OX=10090 GN=Rps20 PE=1 SV=1	Rps20	FALSE	FALSE	FALSE	FALSE	FALSE	FALSE	FALSE	FALSE	FALSE	Master Protein	10.675	2	3	13.4	51	39	13.4	13.4	2	2	High	High	High	High	High	High	High	High	High	0	29	2	119	9.94		4.62	9.94	9.94	119	119	Master Protein	Master Protein	Master Protein	Master Protein	Master Protein	Master Protein
968	P60867	40S ribosomal protein S20 OS	NONE	FALSE	FALSE	FALSE	FALSE	FALSE	FALSE	FALSE	FALSE	FALSE	Master Protein	10.675	2	3	13.4	51	39	13.4	13.4	2	2	High	High	High	High	High	High	High	High	High	0	29	2	119	9.94		4.62	9.94	9.94	119	119	Master Protein	Master Protein	Master Protein	Master Protein	Master Protein	Master Protein
969	P61021	Ras-related protein Rab-5B OS=Mus musculus OX=10090 GN=Rab5b PE=1 SV=1	Rab5b	FALSE	FALSE															23.7	23.7	1	1	High	High															8.13	8.13	215	215	Master Protein	Master Protein
970	P61021	Ras-related protein Rab-5B OS	NONE	FALSE	FALSE															23.7	23.7	1	1	High	High															8.13	8.13	215	215	Master Protein	Master Protein
971	P61027	Ras-related protein Rab-10 OS=Mus musculus OX=10090 GN=Rab10 PE=1 SV=1	Rab10	FALSE	FALSE	FALSE	FALSE		FALSE		FALSE		Master Protein	1.395	1	1	22.5			22.5	22.5	2	2	High	High	High	High		High		High		0	6	1	200	8.38	0		8.38	8.38	200	200	Master Protein	Master Protein	Master Protein	Master Protein		Master Protein
972	P61027	Ras-related protein Rab-10 OS	NONE	FALSE	FALSE	FALSE	FALSE		FALSE		FALSE		Master Protein	1.395	1	1	22.5			22.5	22.5	2	2	High	High	High	High		High		High		0	6	1	200	8.38	0		8.38	8.38	200	200	Master Protein	Master Protein	Master Protein	Master Protein		Master Protein
973	P61079	Ubiquitin-conjugating enzyme E2 D3 OS=Mus musculus OX=10090 GN=Ube2d3 PE=1 SV=1	Ube2d3	FALSE		FALSE	FALSE		FALSE	FALSE										16.7	16.7	1	1	High		High	High		High	High										7.8	7.8	147	147	Master Protein		Master Protein	Master Protein		Master Protein
974	P61079	Ubiquitin-conjugating enzyme E2 D3 OS	NONE	FALSE		FALSE	FALSE		FALSE	FALSE										16.7	16.7	1	1	High		High	High		High	High										7.8	7.8	147	147	Master Protein		Master Protein	Master Protein		Master Protein
975	P61089	Ubiquitin-conjugating enzyme E2 N OS=Mus musculus OX=10090 GN=Ube2n PE=1 SV=1	Ube2n	FALSE	FALSE																			High	High																			Master Protein	Master Protein
976	P61161	Actin-related protein 2 OS=Mus musculus OX=10090 GN=Actr2 PE=1 SV=1	Actr2	FALSE	FALSE	FALSE														44.7	44.7	1	1	Medium	Medium	High														6.74	6.74	394	394	Master Protein	Master Protein	Master Protein
977	P61161	Actin-related protein 2 OS	NONE	FALSE	FALSE	FALSE														44.7	44.7	1	1	Medium	Medium	High														6.74	6.74	394	394	Master Protein	Master Protein	Master Protein
978	P61164	Alpha-centractin OS=Mus musculus OX=10090 GN=Actr1a PE=1 SV=1	Actr1a	FALSE	FALSE	FALSE	FALSE													42.6	42.6	2	2	High	High	High	High													6.64	6.64	376	376	Master Protein	Master Protein	Master Protein	Master Protein
979	P61164	Alpha-centractin OS	NONE	FALSE	FALSE	FALSE	FALSE													42.6	42.6	2	2	High	High	High	High													6.64	6.64	376	376	Master Protein	Master Protein	Master Protein	Master Protein
980	P61205	ADP-ribosylation factor 3 OS=Mus musculus OX=10090 GN=Arf3 PE=2 SV=2	Arf3									FALSE		3.753	2		20.6															High		10	3		7.43
981	P61211	ADP-ribosylation factor-like protein 1 OS=Mus musculus OX=10090 GN=Arl1 PE=1 SV=1	Arl1	FALSE	FALSE															20.4	20.4	1	1	High	High															5.72	5.72	181	181	Master Protein	Master Protein
982	P61211	ADP-ribosylation factor-like protein 1 OS	NONE	FALSE	FALSE															20.4	20.4	1	1	High	High															5.72	5.72	181	181	Master Protein	Master Protein
983	P61222	ATP-binding cassette sub-family E member 1 OS=Mus musculus OX=10090 GN=Abce1 PE=1 SV=1	Abce1	FALSE	FALSE				FALSE	FALSE	FALSE		Master Protein			1				67.3	67.3	2	2	High	High				High	High	High		0.021			599				8.34	8.34	599	599	Master Protein	Master Protein				Master Protein
984	P61222	ATP-binding cassette sub-family E member 1 OS	NONE	FALSE	FALSE				FALSE	FALSE	FALSE		Master Protein			1				67.3	67.3	2	2	High	High				High	High	High		0.021			599				8.34	8.34	599	599	Master Protein	Master Protein				Master Protein
985	P61255	60S ribosomal protein L26 OS=Mus musculus OX=10090 GN=Rpl26 PE=1 SV=1	Rpl26	FALSE	FALSE	FALSE	FALSE					FALSE	Master Protein	5.507	2	2	17.2			17.2	17.2	10	10	High	High	High	High					High	0	10	2	145	10.55			10.55	10.55	145	145	Master Protein	Master Protein	Master Protein	Master Protein
986	P61255	60S ribosomal protein L26 OS	NONE	FALSE	FALSE	FALSE	FALSE					FALSE	Master Protein	5.507	2	2	17.2			17.2	17.2	10	10	High	High	High	High					High	0	10	2	145	10.55			10.55	10.55	145	145	Master Protein	Master Protein	Master Protein	Master Protein
987	P61272	60S ribosomal protein L35a OS=Macaca fascicularis OX=9541 GN=RPL35A PE=3 SV=1	RPL35A	FALSE	FALSE	FALSE	FALSE	FALSE	FALSE	FALSE	FALSE													High	High	Medium	Medium	High	High	High	High													Master Protein	Master Protein	Master Protein	Master Protein	Master Protein	Master Protein
988	P61294	Ras-related protein Rab-6B OS=Mus musculus OX=10090 GN=Rab6b PE=1 SV=1	Rab6b	FALSE																				High																				Master Protein
989	P61358	60S ribosomal protein L27 OS=Mus musculus OX=10090 GN=Rpl27 PE=1 SV=2	Rpl27	FALSE	FALSE	FALSE	FALSE					FALSE	Master Protein	1.529	1	1	15.8			15.8	15.8	1	1	High	High	High	High					High	0	7	1	136	10.56			10.56	10.56	136	136	Master Protein	Master Protein	Master Protein	Master Protein
990	P61358	60S ribosomal protein L27 OS	NONE	FALSE	FALSE	FALSE	FALSE					FALSE	Master Protein	1.529	1	1	15.8			15.8	15.8	1	1	High	High	High	High					High	0	7	1	136	10.56			10.56	10.56	136	136	Master Protein	Master Protein	Master Protein	Master Protein
991	P61486	60S ribosomal protein L36a OS=Takifugu rubripes OX=31033 GN=rpl36a PE=3 SV=2	rpl36a	FALSE	FALSE	FALSE	FALSE	FALSE	FALSE	FALSE	FALSE									12.5	12.5	1	1	High	High	High	High	High	High	High	High							2.98	0	10.54	10.54	106	106	Master Protein	Master Protein	Master Protein	Master Protein	Master Protein	Master Protein
992	P61486	60S ribosomal protein L36a OS	NONE	FALSE	FALSE	FALSE	FALSE	FALSE	FALSE	FALSE	FALSE									12.5	12.5	1	1	High	High	High	High	High	High	High	High							2.98	0	10.54	10.54	106	106	Master Protein	Master Protein	Master Protein	Master Protein	Master Protein	Master Protein
993	P61514	60S ribosomal protein L37a OS=Mus musculus OX=10090 GN=Rpl37a PE=1 SV=2	Rpl37a			FALSE	FALSE													10.3	10.3					High	High													10.43	10.43					Master Protein	Master Protein
994	P61514	60S ribosomal protein L37a OS	NONE			FALSE	FALSE													10.3	10.3					High	High													10.43	10.43					Master Protein	Master Protein
995	P61620	Protein transport protein Sec61 subunit alpha isoform 1 OS=Mus musculus OX=10090 GN=Sec61a1 PE=1 SV=2	Sec61a1	FALSE	FALSE	FALSE	FALSE													52.2	52.2	3	3	High	High	High	High													8.06	8.06	476	476	Master Protein	Master Protein	Master Protein	Master Protein
996	P61620	Protein transport protein Sec61 subunit alpha isoform 1 OS	NONE	FALSE	FALSE	FALSE	FALSE													52.2	52.2	3	3	High	High	High	High													8.06	8.06	476	476	Master Protein	Master Protein	Master Protein	Master Protein
997	P61750	ADP-ribosylation factor 4 OS=Mus musculus OX=10090 GN=Arf4 PE=1 SV=2	Arf4	FALSE	FALSE											1				20.4	20.4	1	1	High	High											180				7.14	7.14	180	180	Master Protein	Master Protein
998	P61750	ADP-ribosylation factor 4 OS	NONE	FALSE	FALSE											1				20.4	20.4	1	1	High	High											180				7.14	7.14	180	180	Master Protein	Master Protein
999	P61963	DDB1- and CUL4-associated factor 7 OS=Mus musculus OX=10090 GN=Dcaf7 PE=1 SV=1	Dcaf7	FALSE																				Medium																				Master Protein
1000	P61979	Heterogeneous nuclear ribonucleoprotein K OS=Mus musculus OX=10090 GN=Hnrnpk PE=1 SV=1	Hnrnpk									FALSE	Master Protein	5.543	4	4	50.9															High	0	11	4	463	5.54		0
1001	P62071	Ras-related protein R-Ras2 OS=Mus musculus OX=10090 GN=Rras2 PE=1 SV=1	Rras2				FALSE																				High																				Master Protein
1002	P62082	40S ribosomal protein S7 OS=Mus musculus OX=10090 GN=Rps7 PE=2 SV=1	Rps7	FALSE	FALSE	FALSE	FALSE	FALSE	FALSE	FALSE	FALSE	FALSE	Master Protein	2.71	1	1	22.1			22.1	22.1	7	7	High	High	High	High	High	Medium	High	High	High	0	6	1	194	10.1	0		10.1	10.1	194	194	Master Protein	Master Protein	Master Protein	Master Protein	Master Protein	Master Protein
1003	P62082	40S ribosomal protein S7 OS	NONE	FALSE	FALSE	FALSE	FALSE	FALSE	FALSE	FALSE	FALSE	FALSE	Master Protein	2.71	1	1	22.1			22.1	22.1	7	7	High	High	High	High	High	Medium	High	High	High	0	6	1	194	10.1	0		10.1	10.1	194	194	Master Protein	Master Protein	Master Protein	Master Protein	Master Protein	Master Protein
1004	P62137	Serine/threonine-protein phosphatase PP1-alpha catalytic subunit OS=Mus musculus OX=10090 GN=Ppp1ca PE=1 SV=1	Ppp1ca				FALSE	FALSE																			High	High										9.74									Master Protein	Master Protein
1005	P62141	Serine/threonine-protein phosphatase PP1-beta catalytic subunit OS=Mus musculus OX=10090 GN=Ppp1cb PE=1 SV=3	Ppp1cb			FALSE		FALSE			FALSE	FALSE	Master Protein							37.2	37.2	5	5			High		High			High	High	0					7.22	0	6.19	6.19	327	327			Master Protein		Master Protein
1006	P62141	Serine/threonine-protein phosphatase PP1-beta catalytic subunit OS	NONE			FALSE		FALSE			FALSE	FALSE	Master Protein							37.2	37.2	5	5			High		High			High	High	0					7.22	0	6.19	6.19	327	327			Master Protein		Master Protein
1007	P62192	26S proteasome regulatory subunit 4 OS=Mus musculus OX=10090 GN=Psmc1 PE=1 SV=1	Psmc1		FALSE	FALSE	FALSE					FALSE			1					49.2	49.2	4	4		High	High	High					Medium			1					6.21	6.21	440	440		Master Protein	Master Protein	Master Protein
1008	P62192	26S proteasome regulatory subunit 4 OS	NONE		FALSE	FALSE	FALSE					FALSE			1					49.2	49.2	4	4		High	High	High					Medium			1					6.21	6.21	440	440		Master Protein	Master Protein	Master Protein
1009	P62196	26S proteasome regulatory subunit 8 OS=Mus musculus OX=10090 GN=Psmc5 PE=1 SV=1	Psmc5	FALSE	FALSE	FALSE	FALSE								1					45.6	45.6	3	3	High	High	High	High								1					7.55	7.55	406	406	Master Protein	Master Protein	Master Protein	Master Protein
1010	P62196	26S proteasome regulatory subunit 8 OS	NONE	FALSE	FALSE	FALSE	FALSE								1					45.6	45.6	3	3	High	High	High	High								1					7.55	7.55	406	406	Master Protein	Master Protein	Master Protein	Master Protein
1011	P62242	40S ribosomal protein S8 OS=Mus musculus OX=10090 GN=Rps8 PE=1 SV=2	Rps8	FALSE	FALSE	FALSE	FALSE	FALSE	FALSE	FALSE	FALSE			3.698	3	3	24.2	133	75	24.2	24.2	7	7	High	High	High	High	High	High	High	High			6	4	208	10.32	9.91	8.72	10.32	10.32	208	208	Master Protein	Master Protein	Master Protein	Master Protein	Master Protein	Master Protein
1012	P62242	40S ribosomal protein S8 OS	NONE	FALSE	FALSE	FALSE	FALSE	FALSE	FALSE	FALSE	FALSE			3.698	3	3	24.2	133	75	24.2	24.2	7	7	High	High	High	High	High	High	High	High			6	4	208	10.32	9.91	8.72	10.32	10.32	208	208	Master Protein	Master Protein	Master Protein	Master Protein	Master Protein	Master Protein
1013	P62245	40S ribosomal protein S15a OS=Mus musculus OX=10090 GN=Rps15a PE=1 SV=2	Rps15a	FALSE	FALSE	FALSE	FALSE	FALSE	FALSE		FALSE	FALSE	Master Protein	4.588	3	2	14.8			14.8	14.8	6	6	High	High	High	High	High	High		High	High	0	14	4	130	10.13	0	0	10.13	10.13	130	130	Master Protein	Master Protein	Master Protein	Master Protein	Master Protein	Master Protein
1014	P62245	40S ribosomal protein S15a OS	NONE	FALSE	FALSE	FALSE	FALSE	FALSE	FALSE		FALSE	FALSE	Master Protein	4.588	3	2	14.8			14.8	14.8	6	6	High	High	High	High	High	High		High	High	0	14	4	130	10.13	0	0	10.13	10.13	130	130	Master Protein	Master Protein	Master Protein	Master Protein	Master Protein	Master Protein
1015	P62259	14-3-3 protein epsilon OS=Mus musculus OX=10090 GN=Ywhae PE=1 SV=1	Ywhae			FALSE	FALSE																			High	High																			Master Protein	Master Protein
1016	P62264	40S ribosomal protein S14 OS=Mus musculus OX=10090 GN=Rps14 PE=1 SV=3	Rps14	FALSE	FALSE	FALSE	FALSE	FALSE		FALSE	FALSE	FALSE	Master Protein		3	2								High	High	High	High	High		High	High	High	0		4	151		5.95	3.49					Master Protein	Master Protein	Master Protein	Master Protein	Master Protein
1017	P62267	40S ribosomal protein S23 OS=Mus musculus OX=10090 GN=Rps23 PE=1 SV=3	Rps23	FALSE	FALSE	FALSE	FALSE	FALSE	FALSE	FALSE	FALSE									15.8	15.8	5	5	High	High	High	High	High	High	Medium	High							3.04		10.49	10.49	143	143	Master Protein	Master Protein	Master Protein	Master Protein	Master Protein	Master Protein
1018	P62267	40S ribosomal protein S23 OS	NONE	FALSE	FALSE	FALSE	FALSE	FALSE	FALSE	FALSE	FALSE									15.8	15.8	5	5	High	High	High	High	High	High	Medium	High							3.04		10.49	10.49	143	143	Master Protein	Master Protein	Master Protein	Master Protein	Master Protein	Master Protein
1019	P62270	40S ribosomal protein S18 OS=Mus musculus OX=10090 GN=Rps18 PE=1 SV=3	Rps18	FALSE	FALSE	FALSE	FALSE													17.7	17.7	2	2	High	High	High	High													10.99	10.99	152	152	Master Protein	Master Protein	Master Protein	Master Protein
1020	P62270	40S ribosomal protein S18 OS	NONE	FALSE	FALSE	FALSE	FALSE													17.7	17.7	2	2	High	High	High	High													10.99	10.99	152	152	Master Protein	Master Protein	Master Protein	Master Protein
1021	P62280	40S ribosomal protein S11 OS	NONE																	18.4	18.4	10	10																	10.3	10.3	158	158
1022	P62280	40S ribosomal protein S11 OS=Homo sapiens OX=9606 GN=RPS11 PE=1 SV=3	RPS11																	18.4	18.4	10	10																	10.3	10.3	158	158
1023	P62284	Abnormal spindle-like microcephaly-associated protein homolog (Fragment) OS=Ateles geoffroyi OX=9509 GN=ASPM PE=3 SV=1	ASPM			FALSE																1	1			High																1564	1564			Master Protein
1024	P62284	Abnormal spindle-like microcephaly-associated protein homolog (Fragment) OS	NONE			FALSE																1	1			High																1564	1564			Master Protein
1025	P62301	40S ribosomal protein S13 OS=Mus musculus OX=10090 GN=Rps13 PE=1 SV=2	Rps13	FALSE	FALSE	FALSE	FALSE			FALSE										17.2	17.2	4	4	High	High	High	High			High								0		10.54	10.54	151	151	Master Protein	Master Protein	Master Protein	Master Protein
1026	P62301	40S ribosomal protein S13 OS	NONE	FALSE	FALSE	FALSE	FALSE			FALSE										17.2	17.2	4	4	High	High	High	High			High								0		10.54	10.54	151	151	Master Protein	Master Protein	Master Protein	Master Protein
1027	P62315	Small nuclear ribonucleoprotein Sm D1 OS=Mus musculus OX=10090 GN=Snrpd1 PE=1 SV=1	Snrpd1	FALSE	FALSE			FALSE			FALSE							18		13.3	13.3	1	1	High	High			High			High							1.98		11.56	11.56	119	119	Master Protein	Master Protein			Master Protein
1028	P62315	Small nuclear ribonucleoprotein Sm D1 OS	NONE	FALSE	FALSE			FALSE			FALSE							18		13.3	13.3	1	1	High	High			High			High							1.98		11.56	11.56	119	119	Master Protein	Master Protein			Master Protein
1029	P62320	Small nuclear ribonucleoprotein Sm D3 OS=Mus musculus OX=10090 GN=Snrpd3 PE=1 SV=1	Snrpd3				FALSE																				High																				Master Protein
1030	P62331	ADP-ribosylation factor 6 OS=Mus musculus OX=10090 GN=Arf6 PE=1 SV=2	Arf6	FALSE	FALSE															20.1	20.1	1	1	High	High															8.95	8.95	175	175	Master Protein	Master Protein
1031	P62331	ADP-ribosylation factor 6 OS	NONE	FALSE	FALSE															20.1	20.1	1	1	High	High															8.95	8.95	175	175	Master Protein	Master Protein
1032	P62334	26S proteasome regulatory subunit 10B OS=Mus musculus OX=10090 GN=Psmc6 PE=1 SV=1	Psmc6			FALSE	FALSE													44.1	44.1					High	High													7.49	7.49					Master Protein	Master Protein
1033	P62334	26S proteasome regulatory subunit 10B OS	NONE			FALSE	FALSE													44.1	44.1					High	High													7.49	7.49					Master Protein	Master Protein
1034	P62495	Eukaryotic peptide chain release factor subunit 1 OS	NONE																	49	49	5	5																	5.71	5.71	437	437
1035	P62495	Eukaryotic peptide chain release factor subunit 1 OS=Homo sapiens OX=9606 GN=ETF1 PE=1 SV=3	ETF1																	49	49	5	5																	5.71	5.71	437	437
1036	P62702	40S ribosomal protein S4, X isoform OS=Mus musculus OX=10090 GN=Rps4x PE=1 SV=2	Rps4x	FALSE	FALSE	FALSE	FALSE	FALSE	FALSE	FALSE	FALSE	FALSE	Master Protein	17.835	3	4	29.6	38		29.6	29.6	13	13	High	High	High	High	High	High	High	High	High	0	19	4	263	10.15	1.94		10.15	10.15	263	263	Master Protein	Master Protein	Master Protein	Master Protein	Master Protein	Master Protein
1037	P62702	40S ribosomal protein S4, X isoform OS	NONE	FALSE	FALSE	FALSE	FALSE	FALSE	FALSE	FALSE	FALSE	FALSE	Master Protein	17.835	3	4	29.6	38		29.6	29.6	13	13	High	High	High	High	High	High	High	High	High	0	19	4	263	10.15	1.94		10.15	10.15	263	263	Master Protein	Master Protein	Master Protein	Master Protein	Master Protein	Master Protein
1038	P62717	60S ribosomal protein L18a OS=Mus musculus OX=10090 GN=Rpl18a PE=1 SV=1	Rpl18a	FALSE	FALSE	FALSE	FALSE	FALSE	FALSE	FALSE	FALSE		Master Protein	0.971	2	1	20.7			20.7	20.7	5	5	High	High	High	High	High	High	High	High		0	6	2	176	10.71	7.17	5.76	10.71	10.71	176	176	Master Protein	Master Protein	Master Protein	Master Protein	Master Protein	Master Protein
1039	P62717	60S ribosomal protein L18a OS	NONE	FALSE	FALSE	FALSE	FALSE	FALSE	FALSE	FALSE	FALSE		Master Protein	0.971	2	1	20.7			20.7	20.7	5	5	High	High	High	High	High	High	High	High		0	6	2	176	10.71	7.17	5.76	10.71	10.71	176	176	Master Protein	Master Protein	Master Protein	Master Protein	Master Protein	Master Protein
1040	P62743	AP-2 complex subunit sigma OS=Mus musculus OX=10090 GN=Ap2s1 PE=1 SV=1	Ap2s1	FALSE																17	17	1	1	High																6.18	6.18	142	142	Master Protein
1041	P62743	AP-2 complex subunit sigma OS	NONE	FALSE																17	17	1	1	High																6.18	6.18	142	142	Master Protein
1042	P62751	60S ribosomal protein L23a OS=Mus musculus OX=10090 GN=Rpl23a PE=1 SV=1	Rpl23a	FALSE	FALSE	FALSE	FALSE	FALSE	FALSE					0.856	1	1								High	High	High	High	High	High					7	1	156			2.24					Master Protein	Master Protein	Master Protein	Master Protein	Master Protein	Master Protein
1043	P62754	40S ribosomal protein S6 OS=Mus musculus OX=10090 GN=Rps6 PE=1 SV=1	Rps6	FALSE	FALSE	FALSE	FALSE	FALSE	FALSE	FALSE	FALSE	FALSE	Master Protein	5.678	4	4	28.7	90	43	28.7	28.7	9	9	High	High	High	High	High	High	High	High	High	0	16	4	249	10.84	5.06	2.26	10.84	10.84	249	249	Master Protein	Master Protein	Master Protein	Master Protein	Master Protein	Master Protein
1044	P62754	40S ribosomal protein S6 OS	NONE	FALSE	FALSE	FALSE	FALSE	FALSE	FALSE	FALSE	FALSE	FALSE	Master Protein	5.678	4	4	28.7	90	43	28.7	28.7	9	9	High	High	High	High	High	High	High	High	High	0	16	4	249	10.84	5.06	2.26	10.84	10.84	249	249	Master Protein	Master Protein	Master Protein	Master Protein	Master Protein	Master Protein
1045	P62806	Histone H4 OS=Mus musculus OX=10090 GN=Hist1h4a PE=1 SV=2	Hist1h4a	FALSE	FALSE	FALSE	FALSE	FALSE	FALSE					5.422	2	2	11.4			11.4	11.4	5	5	High	High	High	High	High	High					19	3	103	11.36			11.36	11.36	103	103	Master Protein	Master Protein	Master Protein	Master Protein	Master Protein	Master Protein
1046	P62806	Histone H4 OS	NONE	FALSE	FALSE	FALSE	FALSE	FALSE	FALSE					5.422	2	2	11.4			11.4	11.4	5	5	High	High	High	High	High	High					19	3	103	11.36			11.36	11.36	103	103	Master Protein	Master Protein	Master Protein	Master Protein	Master Protein	Master Protein
1047	P62814	V-type proton ATPase subunit B, brain isoform OS=Mus musculus OX=10090 GN=Atp6v1b2 PE=1 SV=1	Atp6v1b2			FALSE	FALSE																			High	High																			Master Protein	Master Protein
1048	P62821	Ras-related protein Rab-1A OS=Mus musculus OX=10090 GN=Rab1A PE=1 SV=3	Rab1A	FALSE	FALSE	FALSE	FALSE	FALSE	FALSE	FALSE	FALSE									22.7	22.7	2	2	High	High	High	High	High	Medium	Medium	High							0		6.21	6.21	205	205	Master Protein	Master Protein	Master Protein	Master Protein	Master Protein	Master Protein
1049	P62821	Ras-related protein Rab-1A OS	NONE	FALSE	FALSE	FALSE	FALSE	FALSE	FALSE	FALSE	FALSE									22.7	22.7	2	2	High	High	High	High	High	Medium	Medium	High							0		6.21	6.21	205	205	Master Protein	Master Protein	Master Protein	Master Protein	Master Protein	Master Protein
1050	P62827	GTP-binding nuclear protein Ran OS=Mus musculus OX=10090 GN=Ran PE=1 SV=3	Ran	FALSE	FALSE	FALSE	FALSE	FALSE	FALSE	FALSE	FALSE	FALSE	Master Protein	2.967	2	2	24.4	78	83	24.4	24.4	6	6	High	High	High	High	High	High	High	High	High	0	10	2	216	7.49	6.96	7.05	7.49	7.49	216	216	Master Protein	Master Protein	Master Protein	Master Protein	Master Protein	Master Protein
1051	P62827	GTP-binding nuclear protein Ran OS	NONE	FALSE	FALSE	FALSE	FALSE	FALSE	FALSE	FALSE	FALSE	FALSE	Master Protein	2.967	2	2	24.4	78	83	24.4	24.4	6	6	High	High	High	High	High	High	High	High	High	0	10	2	216	7.49	6.96	7.05	7.49	7.49	216	216	Master Protein	Master Protein	Master Protein	Master Protein	Master Protein	Master Protein
1052	P62830	60S ribosomal protein L23 OS=Mus musculus OX=10090 GN=Rpl23 PE=1 SV=1	Rpl23	FALSE	FALSE	FALSE	FALSE	FALSE	FALSE	FALSE	FALSE	FALSE	Master Protein	4.002	2	3				14.9	14.9	8	8	High	High	High	High	High	High	High	High	High	0.016	16	2	140		8.4	4.77	10.51	10.51	140	140	Master Protein	Master Protein	Master Protein	Master Protein	Master Protein	Master Protein
1053	P62830	60S ribosomal protein L23 OS	NONE	FALSE	FALSE	FALSE	FALSE	FALSE	FALSE	FALSE	FALSE	FALSE	Master Protein	4.002	2	3				14.9	14.9	8	8	High	High	High	High	High	High	High	High	High	0.016	16	2	140		8.4	4.77	10.51	10.51	140	140	Master Protein	Master Protein	Master Protein	Master Protein	Master Protein	Master Protein
1054	P62849	40S ribosomal protein S24 OS=Mus musculus OX=10090 GN=Rps24 PE=1 SV=1	Rps24	FALSE	FALSE	FALSE							Master Protein	1.718	1	1	15.4			15.4	15.4	1	1	High	High	High							0	9	2	133	10.78			10.78	10.78	133	133	Master Protein	Master Protein	Master Protein
1055	P62849	40S ribosomal protein S24 OS	NONE	FALSE	FALSE	FALSE							Master Protein	1.718	1	1	15.4			15.4	15.4	1	1	High	High	High							0	9	2	133	10.78			10.78	10.78	133	133	Master Protein	Master Protein	Master Protein
1056	P62852	40S ribosomal protein S25 OS=Mus musculus OX=10090 GN=Rps25 PE=1 SV=1	Rps25					FALSE				FALSE			1	1	13.7			13.7	13.7	1	1					High				High			1	125	10.11		1.71	10.11	10.11	125	125					Master Protein
1057	P62852	40S ribosomal protein S25 OS	NONE					FALSE				FALSE			1	1	13.7			13.7	13.7	1	1					High				High			1	125	10.11		1.71	10.11	10.11	125	125					Master Protein
1058	P62855	40S ribosomal protein S26 OS=Mus musculus OX=10090 GN=Rps26 PE=1 SV=3	Rps26	FALSE	FALSE	FALSE	FALSE					FALSE		2.423	2	1	13			13	13	2	2	High	High	High	High					High		21	3	115	11			11	11	115	115	Master Protein	Master Protein	Master Protein	Master Protein
1059	P62855	40S ribosomal protein S26 OS	NONE	FALSE	FALSE	FALSE	FALSE					FALSE		2.423	2	1	13			13	13	2	2	High	High	High	High					High		21	3	115	11			11	11	115	115	Master Protein	Master Protein	Master Protein	Master Protein
1060	P62862	40S ribosomal protein S30 OS=Mus musculus OX=10090 GN=Fau PE=1 SV=1	Fau					FALSE																				Medium											2.04									Master Protein
1061	P62874	Guanine nucleotide-binding protein G(I)/G(S)/G(T) subunit beta-1 OS=Mus musculus OX=10090 GN=Gnb1 PE=1 SV=3	Gnb1			FALSE	FALSE																			High	High																			Master Protein	Master Protein
1062	P62880	Guanine nucleotide-binding protein G(I)/G(S)/G(T) subunit beta-2 OS=Mus musculus OX=10090 GN=Gnb2 PE=1 SV=3	Gnb2			FALSE	FALSE																			High	High																			Master Protein	Master Protein
1063	P62889	60S ribosomal protein L30 OS=Mus musculus OX=10090 GN=Rpl30 PE=1 SV=2	Rpl30		FALSE	FALSE	FALSE															1	1		Medium	High	High															115	115		Master Protein	Master Protein	Master Protein
1064	P62889	60S ribosomal protein L30 OS	NONE		FALSE	FALSE	FALSE															1	1		Medium	High	High															115	115		Master Protein	Master Protein	Master Protein
1065	P62892	60S ribosomal protein L39 OS	NONE																	6.4	6.4	1	1																	12.56	12.56	51	51
1066	P62892	60S ribosomal protein L39 OS=Mus musculus OX=10090 GN=Rpl39 PE=1 SV=2	Rpl39																	6.4	6.4	1	1																	12.56	12.56	51	51
1067	P62900	60S ribosomal protein L31 OS=Mus musculus OX=10090 GN=Rpl31 PE=1 SV=1	Rpl31	FALSE	FALSE	FALSE	FALSE	FALSE	FALSE		FALSE			2.775	1					14.5	14.5	2	2	High	High	High	High	High	High		High			7	1					10.54	10.54	125	125	Master Protein	Master Protein	Master Protein	Master Protein	Master Protein	Master Protein
1068	P62900	60S ribosomal protein L31 OS	NONE	FALSE	FALSE	FALSE	FALSE	FALSE	FALSE		FALSE			2.775	1					14.5	14.5	2	2	High	High	High	High	High	High		High			7	1					10.54	10.54	125	125	Master Protein	Master Protein	Master Protein	Master Protein	Master Protein	Master Protein
1069	P62908	40S ribosomal protein S3 OS=Mus musculus OX=10090 GN=Rps3 PE=1 SV=1	Rps3	FALSE	FALSE	FALSE	FALSE	FALSE	FALSE	FALSE	FALSE	FALSE	Master Protein	13.714	8	7	26.7			26.7	26.7	14	14	High	High	High	High	High	High	High	High	High	0	33	9	243	9.66	21.51	7.33	9.66	9.66	243	243	Master Protein	Master Protein	Master Protein	Master Protein	Master Protein	Master Protein
1070	P62908	40S ribosomal protein S3 OS	NONE	FALSE	FALSE	FALSE	FALSE	FALSE	FALSE	FALSE	FALSE	FALSE	Master Protein	13.714	8	7	26.7			26.7	26.7	14	14	High	High	High	High	High	High	High	High	High	0	33	9	243	9.66	21.51	7.33	9.66	9.66	243	243	Master Protein	Master Protein	Master Protein	Master Protein	Master Protein	Master Protein
1071	P62911	60S ribosomal protein L32 OS=Mus musculus OX=10090 GN=Rpl32 PE=1 SV=2	Rpl32	FALSE	FALSE	FALSE	FALSE						Master Protein							15.9	15.9	4	4	High	Medium	High	High						0							11.33	11.33	135	135	Master Protein	Master Protein	Master Protein	Master Protein
1072	P62911	60S ribosomal protein L32 OS	NONE	FALSE	FALSE	FALSE	FALSE						Master Protein							15.9	15.9	4	4	High	Medium	High	High						0							11.33	11.33	135	135	Master Protein	Master Protein	Master Protein	Master Protein
1073	P62918	60S ribosomal protein L8 OS=Mus musculus OX=10090 GN=Rpl8 PE=1 SV=2	Rpl8	FALSE	FALSE	FALSE	FALSE	FALSE	FALSE	FALSE	FALSE	FALSE	Master Protein	18.451	3	4	28			28	28	6	6	High	High	High	High	High	High	High	High	High	0	33	3	257	11.03	2.03	7.65	11.03	11.03	257	257	Master Protein	Master Protein	Master Protein	Master Protein	Master Protein	Master Protein
1074	P62918	60S ribosomal protein L8 OS	NONE	FALSE	FALSE	FALSE	FALSE	FALSE	FALSE	FALSE	FALSE	FALSE	Master Protein	18.451	3	4	28			28	28	6	6	High	High	High	High	High	High	High	High	High	0	33	3	257	11.03	2.03	7.65	11.03	11.03	257	257	Master Protein	Master Protein	Master Protein	Master Protein	Master Protein	Master Protein
1075	P62960	Nuclease-sensitive element-binding protein 1 OS=Mus musculus OX=10090 GN=Ybx1 PE=1 SV=3	Ybx1	FALSE	FALSE								Master Protein	2.881										High	High								0	6										Master Protein	Master Protein
1076	P62962	Profilin-1 OS=Mus musculus OX=10090 GN=Pfn1 PE=1 SV=2	Pfn1			FALSE	FALSE													14.9	14.9	1	1			High	High													8.28	8.28	140	140			Master Protein	Master Protein
1077	P62962	Profilin-1 OS	NONE			FALSE	FALSE													14.9	14.9	1	1			High	High													8.28	8.28	140	140			Master Protein	Master Protein
1078	P62965	Cellular retinoic acid-binding protein 1 OS	NONE																	15.6	15.6																			5.38	5.38
1079	P62965	Cellular retinoic acid-binding protein 1 OS=Mus musculus OX=10090 GN=Crabp1 PE=1 SV=2	Crabp1																	15.6	15.6																			5.38	5.38
1080	P62983	Ubiquitin-40S ribosomal protein S27a OS=Mus musculus OX=10090 GN=Rps27a PE=1 SV=2	Rps27a	FALSE	FALSE		FALSE	FALSE	FALSE	FALSE														High	High		High	High	High	High														Master Protein	Master Protein		Master Protein	Master Protein	Master Protein
1081	P62984	Ubiquitin-60S ribosomal protein L40 OS=Mus musculus OX=10090 GN=Uba52 PE=1 SV=2	Uba52			FALSE					FALSE			3.901	4	3	14.7	42	26	14.7	14.7	4	4			High					High			14	4	128	9.83	3.04	2.96	9.83	9.83	128	128			Master Protein
1082	P62984	Ubiquitin-60S ribosomal protein L40 OS	NONE			FALSE					FALSE			3.901	4	3	14.7	42	26	14.7	14.7	4	4			High					High			14	4	128	9.83	3.04	2.96	9.83	9.83	128	128			Master Protein
1083	P62996	Transformer-2 protein homolog beta OS	NONE																	33.6	33.6																			11.25	11.25
1084	P62996	Transformer-2 protein homolog beta OS=Mus musculus OX=10090 GN=Tra2b PE=1 SV=1	Tra2b																	33.6	33.6																			11.25	11.25
1085	P63001	Ras-related C3 botulinum toxin substrate 1 OS=Mus musculus OX=10090 GN=Rac1 PE=1 SV=1	Rac1				FALSE					FALSE	Master Protein	1.399													High					High	0	11													Master Protein
1086	P63037	DnaJ homolog subfamily A member 1 OS=Mus musculus OX=10090 GN=Dnaja1 PE=1 SV=1	Dnaja1	FALSE	FALSE							FALSE	Master Protein	6.936		2	44.8			44.8	44.8			High	High							High	0	10		397	7.08			7.08	7.08			Master Protein	Master Protein
1087	P63037	DnaJ homolog subfamily A member 1 OS	NONE	FALSE	FALSE							FALSE	Master Protein	6.936		2	44.8			44.8	44.8			High	High							High	0	10		397	7.08			7.08	7.08			Master Protein	Master Protein
1088	P63038	60 kDa heat shock protein, mitochondrial OS=Mus musculus OX=10090 GN=Hspd1 PE=1 SV=1	Hspd1	FALSE	FALSE	FALSE	FALSE	FALSE	FALSE	FALSE	FALSE	FALSE	Master Protein	14.287	2	3	60.9			60.9	60.9	4	4	High	High	High	High	High	High	High	High	High	0	7	2	573	6.18	7.16	1.69	6.18	6.18	573	573	Master Protein	Master Protein	Master Protein	Master Protein	Master Protein	Master Protein
1089	P63038	60 kDa heat shock protein, mitochondrial OS	NONE	FALSE	FALSE	FALSE	FALSE	FALSE	FALSE	FALSE	FALSE	FALSE	Master Protein	14.287	2	3	60.9			60.9	60.9	4	4	High	High	High	High	High	High	High	High	High	0	7	2	573	6.18	7.16	1.69	6.18	6.18	573	573	Master Protein	Master Protein	Master Protein	Master Protein	Master Protein	Master Protein
1090	P63073	Eukaryotic translation initiation factor 4E OS=Mus musculus OX=10090 GN=Eif4e PE=1 SV=1	Eif4e	FALSE	FALSE	FALSE	FALSE								1									High	High	High	High								1									Master Protein	Master Protein	Master Protein	Master Protein
1091	P63085	Mitogen-activated protein kinase 1 OS=Mus musculus OX=10090 GN=Mapk1 PE=1 SV=3	Mapk1			FALSE		FALSE	FALSE	FALSE																High		High	High	High																Master Protein		Master Protein	Master Protein
1092	P63087	Serine/threonine-protein phosphatase PP1-gamma catalytic subunit OS=Mus musculus OX=10090 GN=Ppp1cc PE=1 SV=1	Ppp1cc	FALSE	FALSE	FALSE	FALSE		FALSE	FALSE	FALSE			6.183	1	1	37							High	High	High	High		High	High	High			5	1	323	6.54							Master Protein	Master Protein	Master Protein	Master Protein		Master Protein
1093	P63094	Guanine nucleotide-binding protein G(s) subunit alpha isoforms short OS=Mus musculus OX=10090 GN=Gnas PE=1 SV=1	Gnas	FALSE	FALSE	FALSE	FALSE									1				45.6	45.6	4	4	High	High	High	High									394				5.96	5.96	394	394	Master Protein	Master Protein	Master Protein	Master Protein
1094	P63094	Guanine nucleotide-binding protein G(s) subunit alpha isoforms short OS	NONE	FALSE	FALSE	FALSE	FALSE									1				45.6	45.6	4	4	High	High	High	High									394				5.96	5.96	394	394	Master Protein	Master Protein	Master Protein	Master Protein
1095	P63102	14-3-3 protein zeta/delta OS=Rattus norvegicus OX=10116 GN=Ywhaz PE=1 SV=1	Ywhaz			FALSE	FALSE																			High	High																			Master Protein	Master Protein
1096	P63104	14-3-3 protein zeta/delta OS	NONE																	27.7	27.7	2	2																	4.79	4.79	245	245
1097	P63104	14-3-3 protein zeta/delta OS=Homo sapiens OX=9606 GN=YWHAZ PE=1 SV=1	YWHAZ																	27.7	27.7	2	2																	4.79	4.79	245	245
1098	P63143	Voltage-gated potassium channel subunit beta-1 OS=Mus musculus OX=10090 GN=Kcnab1 PE=1 SV=2	Kcnab1											0.899																				8
1099	P63154	Crooked neck-like protein 1 OS=Mus musculus OX=10090 GN=Crnkl1 PE=1 SV=1	Crnkl1												1	1				83.4	83.4	1	1												1	690				6.93	6.93	690	690
1100	P63154	Crooked neck-like protein 1 OS	NONE												1	1				83.4	83.4	1	1												1	690				6.93	6.93	690	690
1101	P63158	High mobility group protein B1 OS=Mus musculus OX=10090 GN=Hmgb1 PE=1 SV=2	Hmgb1										Master Protein	0.944																			0.017	7
1102	P63163	Small nuclear ribonucleoprotein-associated protein N OS	NONE																	24.6	24.6																			11.19	11.19
1103	P63163	Small nuclear ribonucleoprotein-associated protein N OS=Mus musculus OX=10090 GN=Snrpn PE=1 SV=1	Snrpn																	24.6	24.6																			11.19	11.19
1104	P63166	Small ubiquitin-related modifier 1 OS=Mus musculus OX=10090 GN=Sumo1 PE=1 SV=1	Sumo1	FALSE	FALSE							FALSE	Master Protein	1.059	2	1	11.6							Medium	Medium							High	0.008	12	2	101	5.52		1.65					Master Protein	Master Protein
1105	P63168	Dynein light chain 1, cytoplasmic OS=Mus musculus OX=10090 GN=Dynll1 PE=1 SV=1	Dynll1	FALSE	FALSE			FALSE	FALSE	FALSE	FALSE	FALSE	Master Protein	9.179	3	3		172	44	10.4	10.4	3	3	High	High			High	High	High	High	High	0	37	5	89		12.87	3.22	7.4	7.4	89	89	Master Protein	Master Protein			Master Protein	Master Protein
1106	P63168	Dynein light chain 1, cytoplasmic OS	NONE	FALSE	FALSE			FALSE	FALSE	FALSE	FALSE	FALSE	Master Protein	9.179	3	3		172	44	10.4	10.4	3	3	High	High			High	High	High	High	High	0	37	5	89		12.87	3.22	7.4	7.4	89	89	Master Protein	Master Protein			Master Protein	Master Protein
1107	P63268	Actin, gamma-enteric smooth muscle OS=Mus musculus OX=10090 GN=Actg2 PE=1 SV=1	Actg2							FALSE	FALSE	FALSE	Master Protein	11.68	5		41.9													High	High	High	0	16	6		5.48
1108	P63276	40S ribosomal protein S17 OS=Mus musculus OX=10090 GN=Rps17 PE=1 SV=2	Rps17	FALSE	FALSE	FALSE	FALSE	FALSE	FALSE	FALSE	FALSE	FALSE	Master Protein		1		15.5			15.5	15.5	1	1	High	High	High	High	High	High	High	High	High	0		1		9.85		0	9.85	9.85	135	135	Master Protein	Master Protein	Master Protein	Master Protein	Master Protein	Master Protein
1109	P63276	40S ribosomal protein S17 OS	NONE	FALSE	FALSE	FALSE	FALSE	FALSE	FALSE	FALSE	FALSE	FALSE	Master Protein		1		15.5			15.5	15.5	1	1	High	High	High	High	High	High	High	High	High	0		1		9.85		0	9.85	9.85	135	135	Master Protein	Master Protein	Master Protein	Master Protein	Master Protein	Master Protein
1110	P63323	40S ribosomal protein S12 OS=Mus musculus OX=10090 GN=Rps12 PE=1 SV=2	Rps12			FALSE	FALSE																			High	High																			Master Protein	Master Protein
1111	P63325	40S ribosomal protein S10 OS=Mus musculus OX=10090 GN=Rps10 PE=1 SV=1	Rps10	FALSE	FALSE	FALSE	FALSE													18.9	18.9	1	1	High	High	High	High													10.15	10.15	165	165	Master Protein	Master Protein	Master Protein	Master Protein
1112	P63325	40S ribosomal protein S10 OS	NONE	FALSE	FALSE	FALSE	FALSE													18.9	18.9	1	1	High	High	High	High													10.15	10.15	165	165	Master Protein	Master Protein	Master Protein	Master Protein
1113	P67778	Prohibitin OS=Mus musculus OX=10090 GN=Phb PE=1 SV=1	Phb	FALSE	FALSE	FALSE	FALSE	FALSE	FALSE	FALSE	FALSE	FALSE	Master Protein	2.94	4	3	29.8			29.8	29.8	4	4	High	High	High	High	High	High	High	High	High	0	11	4	272	5.76	8.05	4.92	5.76	5.76	272	272	Master Protein	Master Protein	Master Protein	Master Protein	Master Protein	Master Protein
1114	P67778	Prohibitin OS	NONE	FALSE	FALSE	FALSE	FALSE	FALSE	FALSE	FALSE	FALSE	FALSE	Master Protein	2.94	4	3	29.8			29.8	29.8	4	4	High	High	High	High	High	High	High	High	High	0	11	4	272	5.76	8.05	4.92	5.76	5.76	272	272	Master Protein	Master Protein	Master Protein	Master Protein	Master Protein	Master Protein
1115	P67984	60S ribosomal protein L22 OS=Mus musculus OX=10090 GN=Rpl22 PE=1 SV=2	Rpl22	FALSE	FALSE	FALSE	FALSE	FALSE	FALSE	FALSE		FALSE	Master Protein	2.386	2	2	14.8		47	14.8	14.8	2	2	High	High	High	High	High	High	High		High	0	9	2	128	9.19		2.49	9.19	9.19	128	128	Master Protein	Master Protein	Master Protein	Master Protein	Master Protein	Master Protein
1116	P67984	60S ribosomal protein L22 OS	NONE	FALSE	FALSE	FALSE	FALSE	FALSE	FALSE	FALSE		FALSE	Master Protein	2.386	2	2	14.8		47	14.8	14.8	2	2	High	High	High	High	High	High	High		High	0	9	2	128	9.19		2.49	9.19	9.19	128	128	Master Protein	Master Protein	Master Protein	Master Protein	Master Protein	Master Protein
1117	P68033	Actin, alpha cardiac muscle 1 OS	NONE																	42	42	2	2																	5.39	5.39	377	377
1118	P68033	Actin, alpha cardiac muscle 1 OS=Mus musculus OX=10090 GN=Actc1 PE=1 SV=1	Actc1																	42	42	2	2																	5.39	5.39	377	377
1119	P68037	Ubiquitin-conjugating enzyme E2 L3 OS=Mus musculus OX=10090 GN=Ube2l3 PE=1 SV=1	Ube2l3									FALSE																				High
1120	P68040	Receptor of activated protein C kinase 1 OS=Mus musculus OX=10090 GN=Rack1 PE=1 SV=3	Rack1	FALSE	FALSE	FALSE	FALSE	FALSE	FALSE	FALSE	FALSE	FALSE	Master Protein	1.586	3	2	35.1	21	31	35.1	35.1	9	9	High	High	High	High	High	High	High	High	High	0	4	3	317	7.69	5.8	0	7.69	7.69	317	317	Master Protein	Master Protein	Master Protein	Master Protein	Master Protein	Master Protein
1121	P68040	Receptor of activated protein C kinase 1 OS	NONE	FALSE	FALSE	FALSE	FALSE	FALSE	FALSE	FALSE	FALSE	FALSE	Master Protein	1.586	3	2	35.1	21	31	35.1	35.1	9	9	High	High	High	High	High	High	High	High	High	0	4	3	317	7.69	5.8	0	7.69	7.69	317	317	Master Protein	Master Protein	Master Protein	Master Protein	Master Protein	Master Protein
1122	P68134	Actin, alpha skeletal muscle OS=Mus musculus OX=10090 GN=Acta1 PE=1 SV=1	Acta1	FALSE	FALSE	FALSE	FALSE	FALSE																High	High	High	High	High																Master Protein	Master Protein	Master Protein	Master Protein	Master Protein
1123	P68181	cAMP-dependent protein kinase catalytic subunit beta OS=Mus musculus OX=10090 GN=Prkacb PE=1 SV=2	Prkacb	FALSE																40.7	40.7	1	1	High														0		8.56	8.56	351	351	Master Protein
1124	P68181	cAMP-dependent protein kinase catalytic subunit beta OS	NONE	FALSE																40.7	40.7	1	1	High														0		8.56	8.56	351	351	Master Protein
1125	P68254	14-3-3 protein theta OS=Mus musculus OX=10090 GN=Ywhaq PE=1 SV=1	Ywhaq	FALSE	FALSE	FALSE	FALSE							4.469	3	3	27.8			27.8	27.8	2	2	High	High	High	High							12	3	245	4.78			4.78	4.78	245	245	Master Protein	Master Protein	Master Protein	Master Protein
1126	P68254	14-3-3 protein theta OS	NONE	FALSE	FALSE	FALSE	FALSE							4.469	3	3	27.8			27.8	27.8	2	2	High	High	High	High							12	3	245	4.78			4.78	4.78	245	245	Master Protein	Master Protein	Master Protein	Master Protein
1127	P68368	Tubulin alpha-4A chain OS=Mus musculus OX=10090 GN=Tuba4a PE=1 SV=1	Tuba4a	FALSE	FALSE			FALSE	FALSE		FALSE		Master Protein		5	2		96		49.9	49.9	5	5	High	High			High	High		High		0		7	448		7.38		5.06	5.06	448	448	Master Protein	Master Protein			Master Protein	Master Protein
1128	P68368	Tubulin alpha-4A chain OS	NONE	FALSE	FALSE			FALSE	FALSE		FALSE		Master Protein		5	2		96		49.9	49.9	5	5	High	High			High	High		High		0		7	448		7.38		5.06	5.06	448	448	Master Protein	Master Protein			Master Protein	Master Protein
1129	P68369	Tubulin alpha-1A chain OS=Mus musculus OX=10090 GN=Tuba1a PE=1 SV=1	Tuba1a	FALSE	FALSE	FALSE	FALSE							20.102						50.1	50.1	1	1	High	High	High	High							16						5.06	5.06	451	451	Master Protein	Master Protein	Master Protein	Master Protein
1130	P68369	Tubulin alpha-1A chain OS	NONE	FALSE	FALSE	FALSE	FALSE							20.102						50.1	50.1	1	1	High	High	High	High							16						5.06	5.06	451	451	Master Protein	Master Protein	Master Protein	Master Protein
1131	P68372	Tubulin beta-4B chain OS=Mus musculus OX=10090 GN=Tubb4b PE=1 SV=1	Tubb4b	FALSE	FALSE	FALSE		FALSE			FALSE			22.71			49.8			49.8	49.8	2	2	High	High	High		High			High			31			4.89			4.89	4.89	445	445	Master Protein	Master Protein	Master Protein		Master Protein
1132	P68372	Tubulin beta-4B chain OS	NONE	FALSE	FALSE	FALSE		FALSE			FALSE			22.71			49.8			49.8	49.8	2	2	High	High	High		High			High			31			4.89			4.89	4.89	445	445	Master Protein	Master Protein	Master Protein		Master Protein
1133	P68373	Tubulin alpha-1C chain OS	NONE																	49.9	49.9	1	1																	5.1	5.1	449	449
1134	P68373	Tubulin alpha-1C chain OS=Mus musculus OX=10090 GN=Tuba1c PE=1 SV=1	Tuba1c																	49.9	49.9	1	1																	5.1	5.1	449	449
1135	P68510	14-3-3 protein eta OS=Mus musculus OX=10090 GN=Ywhah PE=1 SV=2	Ywhah			FALSE														28.2	28.2	1	1			High														4.89	4.89	246	246			Master Protein
1136	P68510	14-3-3 protein eta OS	NONE			FALSE														28.2	28.2	1	1			High														4.89	4.89	246	246			Master Protein
1137	P70122	Ribosome maturation protein SBDS OS	NONE																	28.8	28.8	1	1																	8.76	8.76	250	250
1138	P70122	Ribosome maturation protein SBDS OS=Mus musculus OX=10090 GN=Sbds PE=1 SV=4	Sbds																	28.8	28.8	1	1																	8.76	8.76	250	250
1139	P70168	Importin subunit beta-1 OS=Mus musculus OX=10090 GN=Kpnb1 PE=1 SV=2	Kpnb1	FALSE	FALSE	FALSE	FALSE			FALSE		FALSE	Master Protein	4.847	4	5	97.1			97.1	97.1	4	4	High	High	High	High			High		High	0	5	4	876	4.78			4.78	4.78	876	876	Master Protein	Master Protein	Master Protein	Master Protein
1140	P70168	Importin subunit beta-1 OS	NONE	FALSE	FALSE	FALSE	FALSE			FALSE		FALSE	Master Protein	4.847	4	5	97.1			97.1	97.1	4	4	High	High	High	High			High		High	0	5	4	876	4.78			4.78	4.78	876	876	Master Protein	Master Protein	Master Protein	Master Protein
1141	P70180	Atrial natriuretic peptide receptor 3 OS=Mus musculus OX=10090 GN=Npr3 PE=1 SV=3	Npr3		FALSE	FALSE	FALSE																		High	High	High																		Master Protein	Master Protein	Master Protein
1142	P70268	Serine/threonine-protein kinase N1 OS=Mus musculus OX=10090 GN=Pkn1 PE=1 SV=3	Pkn1									FALSE	Master Protein	1.246	1	1	104.3			104.3	104.3	3	3									High	0.016	1	1	946	6.27			6.27	6.27	946	946
1143	P70268	Serine/threonine-protein kinase N1 OS	NONE									FALSE	Master Protein	1.246	1	1	104.3			104.3	104.3	3	3									High	0.016	1	1	946	6.27			6.27	6.27	946	946
1144	P70279	Surfeit locus protein 6 OS=Mus musculus OX=10090 GN=Surf6 PE=1 SV=1	Surf6			FALSE																				High																				Master Protein
1145	P70302	Stromal interaction molecule 1 OS=Mus musculus OX=10090 GN=Stim1 PE=1 SV=2	Stim1					FALSE	FALSE	FALSE	FALSE									77.5	77.5	2	2					High	High	High	High							8.64	4.5	6.54	6.54	685	685					Master Protein	Master Protein
1146	P70302	Stromal interaction molecule 1 OS	NONE					FALSE	FALSE	FALSE	FALSE									77.5	77.5	2	2					High	High	High	High							8.64	4.5	6.54	6.54	685	685					Master Protein	Master Protein
1147	P70315	Wiskott-Aldrich syndrome protein homolog OS=Mus musculus OX=10090 GN=Was PE=1 SV=1	Was	FALSE	FALSE															54.2	54.2			Medium	Medium															6.7	6.7			Master Protein	Master Protein
1148	P70315	Wiskott-Aldrich syndrome protein homolog OS	NONE	FALSE	FALSE															54.2	54.2			Medium	Medium															6.7	6.7			Master Protein	Master Protein
1149	P70333	Heterogeneous nuclear ribonucleoprotein H2 OS=Mus musculus OX=10090 GN=Hnrnph2 PE=1 SV=1	Hnrnph2	FALSE	FALSE			FALSE	FALSE		FALSE						49.2			49.2	49.2	3	3	High	High			High	High		High						6.3	1.65		6.3	6.3	449	449	Master Protein	Master Protein			Master Protein	Master Protein
1150	P70333	Heterogeneous nuclear ribonucleoprotein H2 OS	NONE	FALSE	FALSE			FALSE	FALSE		FALSE						49.2			49.2	49.2	3	3	High	High			High	High		High						6.3	1.65		6.3	6.3	449	449	Master Protein	Master Protein			Master Protein	Master Protein
1151	P70336	Rho-associated protein kinase 2 OS=Mus musculus OX=10090 GN=Rock2 PE=1 SV=1	Rock2									FALSE		0.942																		High		1
1152	P70347	TRAF family member-associated NF-kappa-B activator OS=Mus musculus OX=10090 GN=Tank PE=1 SV=1	Tank							FALSE																				Medium
1153	P70349	Histidine triad nucleotide-binding protein 1 OS=Mus musculus OX=10090 GN=Hint1 PE=1 SV=3	Hint1			FALSE	FALSE																			High	High																			Master Protein	Master Protein
1154	P70372	ELAV-like protein 1 OS=Mus musculus OX=10090 GN=Elavl1 PE=1 SV=2	Elavl1	FALSE	FALSE	FALSE	FALSE					FALSE	Master Protein	0.84	1	1	36.1			36.1	36.1	2	2	High	High	High	High					Medium	0.003	2	1	326	9.04			9.04	9.04	326	326	Master Protein	Master Protein	Master Protein	Master Protein
1155	P70372	ELAV-like protein 1 OS	NONE	FALSE	FALSE	FALSE	FALSE					FALSE	Master Protein	0.84	1	1	36.1			36.1	36.1	2	2	High	High	High	High					Medium	0.003	2	1	326	9.04			9.04	9.04	326	326	Master Protein	Master Protein	Master Protein	Master Protein
1156	P70392	Ras-specific guanine nucleotide-releasing factor 2 OS=Mus musculus OX=10090 GN=Rasgrf2 PE=1 SV=2	Rasgrf2						FALSE																				High																				Master Protein
1157	P70404	Isocitrate dehydrogenase [NAD] subunit gamma 1, mitochondrial OS=Mus musculus OX=10090 GN=Idh3g PE=1 SV=1	Idh3g									FALSE	Master Protein	0.632	1	2	42.8															High	0.036	2	1	393	9.01
1158	P70677	Caspase-3 OS	NONE																	31.5	31.5	2	2																	6.92	6.92	277	277
1159	P70677	Caspase-3 OS=Mus musculus OX=10090 GN=Casp3 PE=1 SV=1	Casp3																	31.5	31.5	2	2																	6.92	6.92	277	277
1160	P70697	Uroporphyrinogen decarboxylase OS=Mus musculus OX=10090 GN=Urod PE=1 SV=2	Urod			FALSE	FALSE																			High	High																			Master Protein	Master Protein
1161	P70698	CTP synthase 1 OS=Mus musculus OX=10090 GN=Ctps1 PE=1 SV=2	Ctps1	FALSE	FALSE	FALSE	FALSE								1					66.6	66.6	9	9	High	High	High	High								1					6.58	6.58	591	591	Master Protein	Master Protein	Master Protein	Master Protein
1162	P70698	CTP synthase 1 OS	NONE	FALSE	FALSE	FALSE	FALSE								1					66.6	66.6	9	9	High	High	High	High								1					6.58	6.58	591	591	Master Protein	Master Protein	Master Protein	Master Protein
1163	P70704	Phospholipid-transporting ATPase IA OS=Mus musculus OX=10090 GN=Atp8a1 PE=1 SV=2	Atp8a1										Master Protein																				0
1164	P78371	T-complex protein 1 subunit beta OS	NONE																	57.5	57.5																			6.46	6.46
1165	P78371	T-complex protein 1 subunit beta OS=Homo sapiens OX=9606 GN=CCT2 PE=1 SV=4	CCT2																	57.5	57.5																			6.46	6.46
1166	P79183	40S ribosomal protein S4, Y isoform 1 OS=Macaca fuscata fuscata OX=9543 GN=RPS4Y1 PE=2 SV=3	RPS4Y1				FALSE													29.3	29.3						High													10.3	10.3						Master Protein
1167	P79183	40S ribosomal protein S4, Y isoform 1 OS	NONE				FALSE													29.3	29.3						High													10.3	10.3						Master Protein
1168	P79686	Glucocorticoid receptor OS=Aotus nancymaae OX=37293 GN=NR3C1 PE=2 SV=1	NR3C1	FALSE																				Medium																				Master Protein
1169	P80313	T-complex protein 1 subunit eta OS=Mus musculus OX=10090 GN=Cct7 PE=1 SV=1	Cct7	FALSE	FALSE	FALSE	FALSE					FALSE			2	2	59.6			59.6	59.6	8	8	High	High	High	High					High			2	544	7.84			7.84	7.84	544	544	Master Protein	Master Protein	Master Protein	Master Protein
1170	P80313	T-complex protein 1 subunit eta OS	NONE	FALSE	FALSE	FALSE	FALSE					FALSE			2	2	59.6			59.6	59.6	8	8	High	High	High	High					High			2	544	7.84			7.84	7.84	544	544	Master Protein	Master Protein	Master Protein	Master Protein
1171	P80314	T-complex protein 1 subunit beta OS=Mus musculus OX=10090 GN=Cct2 PE=1 SV=4	Cct2	FALSE	FALSE	FALSE	FALSE				FALSE	FALSE	Master Protein		1	2	57.4					3	3	High	High	High	High				High	High	0		2	535	6.4	6.91				535	535	Master Protein	Master Protein	Master Protein	Master Protein
1172	P80315	T-complex protein 1 subunit delta OS=Mus musculus OX=10090 GN=Cct4 PE=1 SV=3	Cct4	FALSE	FALSE	FALSE	FALSE		FALSE	FALSE	FALSE	FALSE	Master Protein		1					58	58	3	3	High	High	High	High		High	High	High	High	0		1			4.27	1.72	8.02	8.02	539	539	Master Protein	Master Protein	Master Protein	Master Protein		Master Protein
1173	P80315	T-complex protein 1 subunit delta OS	NONE	FALSE	FALSE	FALSE	FALSE		FALSE	FALSE	FALSE	FALSE	Master Protein		1					58	58	3	3	High	High	High	High		High	High	High	High	0		1			4.27	1.72	8.02	8.02	539	539	Master Protein	Master Protein	Master Protein	Master Protein		Master Protein
1174	P80316	T-complex protein 1 subunit epsilon OS=Mus musculus OX=10090 GN=Cct5 PE=1 SV=1	Cct5	FALSE	FALSE	FALSE	FALSE					FALSE	Master Protein	0.648						59.6	59.6	5	5	High	High	High	High					High	0	3						6.02	6.02	541	541	Master Protein	Master Protein	Master Protein	Master Protein
1175	P80316	T-complex protein 1 subunit epsilon OS	NONE	FALSE	FALSE	FALSE	FALSE					FALSE	Master Protein	0.648						59.6	59.6	5	5	High	High	High	High					High	0	3						6.02	6.02	541	541	Master Protein	Master Protein	Master Protein	Master Protein
1176	P80317	T-complex protein 1 subunit zeta OS=Mus musculus OX=10090 GN=Cct6a PE=1 SV=3	Cct6a	FALSE	FALSE	FALSE	FALSE	FALSE	FALSE	FALSE	FALSE	FALSE			3	2	58			58	58	12	12	High	High	High	High	High	High	High	High	High			3	531	7.08	5.38		7.08	7.08	531	531	Master Protein	Master Protein	Master Protein	Master Protein	Master Protein	Master Protein
1177	P80317	T-complex protein 1 subunit zeta OS	NONE	FALSE	FALSE	FALSE	FALSE	FALSE	FALSE	FALSE	FALSE	FALSE			3	2	58			58	58	12	12	High	High	High	High	High	High	High	High	High			3	531	7.08	5.38		7.08	7.08	531	531	Master Protein	Master Protein	Master Protein	Master Protein	Master Protein	Master Protein
1178	P80318	T-complex protein 1 subunit gamma OS=Mus musculus OX=10090 GN=Cct3 PE=1 SV=1	Cct3	FALSE	FALSE	FALSE	FALSE	FALSE	FALSE		FALSE	FALSE		1.315	1	2	60.6			60.6	60.6	1	1	High	High	High	High	High	High		High	High		2	1	545	6.7			6.7	6.7	545	545	Master Protein	Master Protein	Master Protein	Master Protein	Master Protein	Master Protein
1179	P80318	T-complex protein 1 subunit gamma OS	NONE	FALSE	FALSE	FALSE	FALSE	FALSE	FALSE		FALSE	FALSE		1.315	1	2	60.6			60.6	60.6	1	1	High	High	High	High	High	High		High	High		2	1	545	6.7			6.7	6.7	545	545	Master Protein	Master Protein	Master Protein	Master Protein	Master Protein	Master Protein
1180	P81117	Nucleobindin-2 OS=Mus musculus OX=10090 GN=Nucb2 PE=1 SV=2	Nucb2	FALSE	FALSE	FALSE	FALSE					FALSE		0.698	1	2	50.3							Medium	Medium	Medium	High					Medium		2	1	420	5.15							Master Protein	Master Protein	Master Protein	Master Protein
1181	P81122	Insulin receptor substrate 2 OS=Mus musculus OX=10090 GN=Irs2 PE=1 SV=2	Irs2	FALSE	FALSE							FALSE								136.7	136.7	3	3	High	High							High								8.69	8.69	1321	1321	Master Protein	Master Protein
1182	P81122	Insulin receptor substrate 2 OS	NONE	FALSE	FALSE							FALSE								136.7	136.7	3	3	High	High							High								8.69	8.69	1321	1321	Master Protein	Master Protein
1183	P81795	Eukaryotic translation initiation factor 2 subunit 3, X-linked OS=Rattus norvegicus OX=10116 GN=Eif2s3 PE=1 SV=2	Eif2s3	FALSE	FALSE	FALSE	FALSE															1	1	High	High	High	High															472	472	Master Protein	Master Protein	Master Protein	Master Protein
1184	P81795	Eukaryotic translation initiation factor 2 subunit 3, X-linked OS	NONE	FALSE	FALSE	FALSE	FALSE															1	1	High	High	High	High															472	472	Master Protein	Master Protein	Master Protein	Master Protein
1185	P82343	N-acylglucosamine 2-epimerase OS	NONE																			1	1																			430	430
1186	P82343	N-acylglucosamine 2-epimerase OS=Mus musculus OX=10090 GN=Renbp PE=1 SV=3	Renbp																			1	1																			430	430
1187	P83887	Tubulin gamma-1 chain OS=Mus musculus OX=10090 GN=Tubg1 PE=1 SV=1	Tubg1	FALSE	FALSE															51.1	51.1	1	1	High	High															6.02	6.02	451	451	Master Protein	Master Protein
1188	P83887	Tubulin gamma-1 chain OS	NONE	FALSE	FALSE															51.1	51.1	1	1	High	High															6.02	6.02	451	451	Master Protein	Master Protein
1189	P83940	Elongin-C OS=Mus musculus OX=10090 GN=Eloc PE=1 SV=1	Eloc				FALSE																				High																				Master Protein
1190	P84022	Mothers against decapentaplegic homolog 3 OS	NONE																			1	1																			425	425
1191	P84022	Mothers against decapentaplegic homolog 3 OS=Homo sapiens OX=9606 GN=SMAD3 PE=1 SV=1	SMAD3																			1	1																			425	425
1192	P84078	ADP-ribosylation factor 1 OS=Mus musculus OX=10090 GN=Arf1 PE=1 SV=2	Arf1	FALSE	FALSE	FALSE	FALSE													20.7	20.7	1	1	High	High	High	High													6.8	6.8	181	181	Master Protein	Master Protein	Master Protein	Master Protein
1193	P84078	ADP-ribosylation factor 1 OS	NONE	FALSE	FALSE	FALSE	FALSE													20.7	20.7	1	1	High	High	High	High													6.8	6.8	181	181	Master Protein	Master Protein	Master Protein	Master Protein
1194	P84084	ADP-ribosylation factor 5 OS=Mus musculus OX=10090 GN=Arf5 PE=1 SV=2	Arf5		FALSE	FALSE	FALSE													20.5	20.5	1	1		High	High	High													6.79	6.79	180	180		Master Protein	Master Protein	Master Protein
1195	P84084	ADP-ribosylation factor 5 OS	NONE		FALSE	FALSE	FALSE													20.5	20.5	1	1		High	High	High													6.79	6.79	180	180		Master Protein	Master Protein	Master Protein
1196	P84091	AP-2 complex subunit mu OS=Mus musculus OX=10090 GN=Ap2m1 PE=1 SV=1	Ap2m1	FALSE	FALSE	FALSE	FALSE		FALSE		FALSE	FALSE	Master Protein	0.861			49.6	28		49.6	49.6	2	2	High	High	High	High		High		High	High	0	2			9.54	2.59		9.54	9.54	435	435	Master Protein	Master Protein	Master Protein	Master Protein		Master Protein
1197	P84091	AP-2 complex subunit mu OS	NONE	FALSE	FALSE	FALSE	FALSE		FALSE		FALSE	FALSE	Master Protein	0.861			49.6	28		49.6	49.6	2	2	High	High	High	High		High		High	High	0	2			9.54	2.59		9.54	9.54	435	435	Master Protein	Master Protein	Master Protein	Master Protein		Master Protein
1198	P84096	Rho-related GTP-binding protein RhoG OS=Mus musculus OX=10090 GN=Rhog PE=1 SV=1	Rhog	FALSE	FALSE		FALSE																	High	High		High																	Master Protein	Master Protein		Master Protein
1199	P84099	60S ribosomal protein L19 OS=Mus musculus OX=10090 GN=Rpl19 PE=1 SV=1	Rpl19	FALSE	FALSE	FALSE	FALSE	FALSE	FALSE	FALSE	FALSE							55	35	23.5	23.5	4	4	High	High	High	High	High	High	High	High							3	0	11.47	11.47	196	196	Master Protein	Master Protein	Master Protein	Master Protein	Master Protein	Master Protein
1200	P84099	60S ribosomal protein L19 OS	NONE	FALSE	FALSE	FALSE	FALSE	FALSE	FALSE	FALSE	FALSE							55	35	23.5	23.5	4	4	High	High	High	High	High	High	High	High							3	0	11.47	11.47	196	196	Master Protein	Master Protein	Master Protein	Master Protein	Master Protein	Master Protein
1201	P84104	Serine/arginine-rich splicing factor 3 OS=Mus musculus OX=10090 GN=Srsf3 PE=1 SV=1	Srsf3	FALSE																				High																				Master Protein
1202	P84233	Histone H3.2 OS=Xenopus laevis OX=8355 PE=1 SV=2	NONE	FALSE	FALSE						FALSE			3.095	2									High	High						Medium			29	3									Master Protein	Master Protein
1203	P84244	Histone H3.3 OS=Mus musculus OX=10090 GN=H3f3a PE=1 SV=2	H3f3a	FALSE		FALSE	FALSE	FALSE								1	15.3			15.3	15.3	2	2	High		High	High	Medium								136	11.27			11.27	11.27	136	136	Master Protein		Master Protein	Master Protein	Master Protein
1204	P84244	Histone H3.3 OS	NONE	FALSE		FALSE	FALSE	FALSE								1	15.3			15.3	15.3	2	2	High		High	High	Medium								136	11.27			11.27	11.27	136	136	Master Protein		Master Protein	Master Protein	Master Protein
1205	P86048	60S ribosomal protein L10-like OS=Mus musculus OX=10090 GN=Rpl10l PE=2 SV=1	Rpl10l			FALSE	FALSE									4	24.5									High	High									214	10.11									Master Protein	Master Protein
1206	P92969	DNA-directed RNA polymerase 1, mitochondrial OS=Arabidopsis thaliana OX=3702 GN=RPOT1 PE=2 SV=1	RPOT1			FALSE																				Medium																				Master Protein
1207	P93024	Auxin response factor 5 OS=Arabidopsis thaliana OX=3702 GN=ARF5 PE=1 SV=3	ARF5										Master Protein		1																		0.05		1
1208	P93026	Vacuolar-sorting receptor 1 OS	NONE																	68.9	68.9																			6.28	6.28
1209	P93026	Vacuolar-sorting receptor 1 OS=Arabidopsis thaliana OX=3702 GN=VSR1 PE=1 SV=2	VSR1																	68.9	68.9																			6.28	6.28
1210	P93831	Histone-lysine N-methyltransferase CLF OS=Arabidopsis thaliana OX=3702 GN=CLF PE=1 SV=2	CLF						FALSE																				High									0											Master Protein
1211	P97295	Neuropeptide Y receptor type 2 OS=Mus musculus OX=10090 GN=Npy2r PE=2 SV=2	Npy2r		FALSE			FALSE		FALSE															Medium			Medium		Medium															Master Protein			Master Protein
1212	P97310	DNA replication licensing factor MCM2 OS=Mus musculus OX=10090 GN=Mcm2 PE=1 SV=3	Mcm2	FALSE	FALSE	FALSE	FALSE	FALSE		FALSE										102	102	11	11	High	High	High	High	High		High								2.33		5.72	5.72	904	904	Master Protein	Master Protein	Master Protein	Master Protein	Master Protein
1213	P97310	DNA replication licensing factor MCM2 OS	NONE	FALSE	FALSE	FALSE	FALSE	FALSE		FALSE										102	102	11	11	High	High	High	High	High		High								2.33		5.72	5.72	904	904	Master Protein	Master Protein	Master Protein	Master Protein	Master Protein
1214	P97311	DNA replication licensing factor MCM6 OS=Mus musculus OX=10090 GN=Mcm6 PE=1 SV=1	Mcm6	FALSE	FALSE	FALSE	FALSE	FALSE	FALSE	FALSE		FALSE	Master Protein	1.984		1				92.8	92.8	16	16	High	High	High	High	High	High	High		High	0	1		821		1.98		5.45	5.45	821	821	Master Protein	Master Protein	Master Protein	Master Protein	Master Protein	Master Protein
1215	P97311	DNA replication licensing factor MCM6 OS	NONE	FALSE	FALSE	FALSE	FALSE	FALSE	FALSE	FALSE		FALSE	Master Protein	1.984		1				92.8	92.8	16	16	High	High	High	High	High	High	High		High	0	1		821		1.98		5.45	5.45	821	821	Master Protein	Master Protein	Master Protein	Master Protein	Master Protein	Master Protein
1216	P97313	DNA-dependent protein kinase catalytic subunit OS=Mus musculus OX=10090 GN=Prkdc PE=1 SV=3	Prkdc	FALSE				FALSE																Medium				Medium																Master Protein				Master Protein
1217	P97315	Cysteine and glycine-rich protein 1 OS	NONE																	20.6	20.6	1	1																	8.57	8.57	193	193
1218	P97315	Cysteine and glycine-rich protein 1 OS=Mus musculus OX=10090 GN=Csrp1 PE=1 SV=3	Csrp1																	20.6	20.6	1	1																	8.57	8.57	193	193
1219	P97329	Kinesin-like protein KIF20A OS	NONE																	99.8	99.8	1	1																	6.99	6.99	887	887
1220	P97329	Kinesin-like protein KIF20A OS=Mus musculus OX=10090 GN=Kif20a PE=1 SV=1	Kif20a																	99.8	99.8	1	1																	6.99	6.99	887	887
1221	P97351	40S ribosomal protein S3a OS=Mus musculus OX=10090 GN=Rps3a PE=1 SV=3	Rps3a	FALSE	FALSE	FALSE	FALSE	FALSE	FALSE	FALSE	FALSE	FALSE	Master Protein	5.396	1	3	29.9			29.9	29.9	17	17	High	High	High	High	High	High	High	High	High	0	13	1	264	9.73	2.62		9.73	9.73	264	264	Master Protein	Master Protein	Master Protein	Master Protein	Master Protein	Master Protein
1222	P97351	40S ribosomal protein S3a OS	NONE	FALSE	FALSE	FALSE	FALSE	FALSE	FALSE	FALSE	FALSE	FALSE	Master Protein	5.396	1	3	29.9			29.9	29.9	17	17	High	High	High	High	High	High	High	High	High	0	13	1	264	9.73	2.62		9.73	9.73	264	264	Master Protein	Master Protein	Master Protein	Master Protein	Master Protein	Master Protein
1223	P97363	Serine palmitoyltransferase 2 OS=Mus musculus OX=10090 GN=Sptlc2 PE=1 SV=2	Sptlc2	FALSE	FALSE																			High	High																			Master Protein	Master Protein
1224	P97379	Ras GTPase-activating protein-binding protein 2 OS=Mus musculus OX=10090 GN=G3bp2 PE=1 SV=2	G3bp2			FALSE	FALSE																			High	High																			Master Protein	Master Protein
1225	P97390	Vacuolar protein sorting-associated protein 45 OS=Mus musculus OX=10090 GN=Vps45 PE=1 SV=1	Vps45		FALSE																				High																				Master Protein
1226	P97412	Lysosomal-trafficking regulator OS=Mus musculus OX=10090 GN=Lyst PE=1 SV=1	Lyst											0.525																				1
1227	P97429	Annexin A4 OS=Mus musculus OX=10090 GN=Anxa4 PE=1 SV=4	Anxa4			FALSE																				High																				Master Protein
1228	P97433	Rho guanine nucleotide exchange factor 28 OS	NONE																	190.2	190.2																			5.97	5.97
1229	P97433	Rho guanine nucleotide exchange factor 28 OS=Mus musculus OX=10090 GN=Arhgef28 PE=1 SV=1	Arhgef28																	190.2	190.2																			5.97	5.97
1230	P97434	Myosin phosphatase Rho-interacting protein OS=Mus musculus OX=10090 GN=Mprip PE=1 SV=2	Mprip	FALSE	FALSE				FALSE		FALSE			1.298	1					116.3	116.3	1	1	High	High				High		High			1	1			0		6.21	6.21	1024	1024	Master Protein	Master Protein				Master Protein
1231	P97434	Myosin phosphatase Rho-interacting protein OS	NONE	FALSE	FALSE				FALSE		FALSE			1.298	1					116.3	116.3	1	1	High	High				High		High			1	1			0		6.21	6.21	1024	1024	Master Protein	Master Protein				Master Protein
1232	P97461	40S ribosomal protein S5 OS	NONE																			1	1																			204	204
1233	P97461	40S ribosomal protein S5 OS=Mus musculus OX=10090 GN=Rps5 PE=1 SV=3	Rps5																			1	1																			204	204
1234	P97496	SWI/SNF complex subunit SMARCC1 OS=Mus musculus OX=10090 GN=Smarcc1 PE=1 SV=2	Smarcc1			FALSE																				High																				Master Protein
1235	P97742	Carnitine O-palmitoyltransferase 1, liver isoform OS=Mus musculus OX=10090 GN=Cpt1a PE=1 SV=4	Cpt1a	FALSE	FALSE	FALSE	FALSE		FALSE		FALSE	FALSE		1.188			88.2							High	High	High	High		High		High	High		2			8.62							Master Protein	Master Protein	Master Protein	Master Protein		Master Protein
1236	P97772	Metabotropic glutamate receptor 1 OS	NONE																	133.1	133.1	1	1																	6.86	6.86	1199	1199
1237	P97772	Metabotropic glutamate receptor 1 OS=Mus musculus OX=10090 GN=Grm1 PE=1 SV=2	Grm1																	133.1	133.1	1	1																	6.86	6.86	1199	1199
1238	P97807	Fumarate hydratase, mitochondrial OS=Mus musculus OX=10090 GN=Fh PE=1 SV=3	Fh	FALSE	FALSE	FALSE	FALSE													54.3	54.3			High	High	High	High													9.04	9.04			Master Protein	Master Protein	Master Protein	Master Protein
1239	P97807	Fumarate hydratase, mitochondrial OS	NONE	FALSE	FALSE	FALSE	FALSE													54.3	54.3			High	High	High	High													9.04	9.04			Master Protein	Master Protein	Master Protein	Master Protein
1240	P97817	Cerebellar degeneration-related protein 2 OS=Mus musculus OX=10090 GN=Cdr2 PE=1 SV=2	Cdr2												1	1	52.1																		1	455	5
1241	P97820	Mitogen-activated protein kinase kinase kinase kinase 4 OS=Mus musculus OX=10090 GN=Map4k4 PE=1 SV=1	Map4k4	FALSE	FALSE	FALSE						FALSE								140.5	140.5	3	3	High	High	High						High								7.47	7.47	1233	1233	Master Protein	Master Protein	Master Protein
1242	P97820	Mitogen-activated protein kinase kinase kinase kinase 4 OS	NONE	FALSE	FALSE	FALSE						FALSE								140.5	140.5	3	3	High	High	High						High								7.47	7.47	1233	1233	Master Protein	Master Protein	Master Protein
1243	P97825	Jupiter microtubule associated homolog 1 OS=Mus musculus OX=10090 GN=Jpt1 PE=1 SV=3	Jpt1																																			2.89
1244	P97858	Solute carrier family 35 member B1 OS	NONE																	35.9	35.9	1	1																	9.35	9.35	322	322
1245	P97858	Solute carrier family 35 member B1 OS=Mus musculus OX=10090 GN=Slc35b1 PE=1 SV=1	Slc35b1																	35.9	35.9	1	1																	9.35	9.35	322	322
1246	P97930	Thymidylate kinase OS=Mus musculus OX=10090 GN=Dtymk PE=1 SV=2	Dtymk				FALSE																				High																				Master Protein
1247	P98078	Disabled homolog 2 OS=Mus musculus OX=10090 GN=Dab2 PE=1 SV=2	Dab2	FALSE						FALSE	FALSE									82.3	82.3	1	1	High						High	Medium							0		6.1	6.1	766	766	Master Protein
1248	P98078	Disabled homolog 2 OS	NONE	FALSE						FALSE	FALSE									82.3	82.3	1	1	High						High	Medium							0		6.1	6.1	766	766	Master Protein
1249	P98083	SHC-transforming protein 1 OS=Mus musculus OX=10090 GN=Shc1 PE=1 SV=3	Shc1		FALSE																				Medium																				Master Protein
1250	P98192	Dihydroxyacetone phosphate acyltransferase OS	NONE																	76.8	76.8																			8.13	8.13
1251	P98192	Dihydroxyacetone phosphate acyltransferase OS=Mus musculus OX=10090 GN=Gnpat PE=1 SV=1	Gnpat																	76.8	76.8																			8.13	8.13
1252	P98203	Armadillo repeat protein deleted in velo-cardio-facial syndrome homolog OS=Mus musculus OX=10090 GN=Arvcf PE=1 SV=2	Arvcf	FALSE	FALSE	FALSE														105	105	1	1	High	High	High														6.64	6.64	962	962	Master Protein	Master Protein	Master Protein
1253	P98203	Armadillo repeat protein deleted in velo-cardio-facial syndrome homolog OS	NONE	FALSE	FALSE	FALSE														105	105	1	1	High	High	High														6.64	6.64	962	962	Master Protein	Master Protein	Master Protein
1254	P99024	Tubulin beta-5 chain OS=Mus musculus OX=10090 GN=Tubb5 PE=1 SV=1	Tubb5	FALSE	FALSE	FALSE	FALSE	FALSE	FALSE	FALSE		FALSE	Master Protein		10	1	49.6			49.6	49.6	4	4	High	High	High	High	High	High	High		High	0		12	444	4.89	17.67	8	4.89	4.89	444	444	Master Protein	Master Protein	Master Protein	Master Protein	Master Protein	Master Protein
1255	P99024	Tubulin beta-5 chain OS	NONE	FALSE	FALSE	FALSE	FALSE	FALSE	FALSE	FALSE		FALSE	Master Protein		10	1	49.6			49.6	49.6	4	4	High	High	High	High	High	High	High		High	0		12	444	4.89	17.67	8	4.89	4.89	444	444	Master Protein	Master Protein	Master Protein	Master Protein	Master Protein	Master Protein
1256	P99029	Peroxiredoxin-5, mitochondrial OS=Mus musculus OX=10090 GN=Prdx5 PE=1 SV=2	Prdx5			FALSE	FALSE																			High	High																			Master Protein	Master Protein
1257	P9WPE7	60 kDa chaperonin 2 OS=Mycobacterium tuberculosis (strain ATCC 25618 / H37Rv) OX=83332 GN=groEL2 PE=1 SV=1	groEL2														56.7																				4.92
1258	Q00612	Glucose-6-phosphate 1-dehydrogenase X OS=Mus musculus OX=10090 GN=G6pdx PE=1 SV=3	G6pdx	FALSE	FALSE				FALSE		FALSE									59.2	59.2	5	5	High	High				High		High							2.65		6.49	6.49	515	515	Master Protein	Master Protein				Master Protein
1259	Q00612	Glucose-6-phosphate 1-dehydrogenase X OS	NONE	FALSE	FALSE				FALSE		FALSE									59.2	59.2	5	5	High	High				High		High							2.65		6.49	6.49	515	515	Master Protein	Master Protein				Master Protein
1260	Q00993	Tyrosine-protein kinase receptor UFO OS	NONE																	98.1	98.1	1	1																	5.74	5.74	888	888
1261	Q00993	Tyrosine-protein kinase receptor UFO OS=Mus musculus OX=10090 GN=Axl PE=1 SV=2	Axl																	98.1	98.1	1	1																	5.74	5.74	888	888
1262	Q00998	Uncharacterized gene 27 protein OS=Saimiriine herpesvirus 2 (strain 11) OX=10383 GN=27 PE=3 SV=1	27				FALSE																				Medium																				Master Protein
1263	Q00PI9	Heterogeneous nuclear ribonucleoprotein U-like protein 2 OS=Mus musculus OX=10090 GN=Hnrnpul2 PE=1 SV=2	Hnrnpul2	FALSE	FALSE	FALSE	FALSE													84.9	84.9			High	High	High	High													4.89	4.89			Master Protein	Master Protein	Master Protein	Master Protein
1264	Q00PI9	Heterogeneous nuclear ribonucleoprotein U-like protein 2 OS	NONE	FALSE	FALSE	FALSE	FALSE													84.9	84.9			High	High	High	High													4.89	4.89			Master Protein	Master Protein	Master Protein	Master Protein
1265	Q01055	Inner tegument protein OS=Saimiriine herpesvirus 2 (strain 11) OX=10383 GN=63 PE=3 SV=1	63	FALSE	FALSE																			Medium	Medium																			Master Protein	Master Protein
1266	Q01279	Epidermal growth factor receptor OS=Mus musculus OX=10090 GN=Egfr PE=1 SV=1	Egfr	FALSE	FALSE	FALSE	FALSE	FALSE	FALSE	FALSE										134.8	134.8	5	5	High	High	High	High	High	High	High								2.09		6.86	6.86	1210	1210	Master Protein	Master Protein	Master Protein	Master Protein	Master Protein	Master Protein
1267	Q01279	Epidermal growth factor receptor OS	NONE	FALSE	FALSE	FALSE	FALSE	FALSE	FALSE	FALSE										134.8	134.8	5	5	High	High	High	High	High	High	High								2.09		6.86	6.86	1210	1210	Master Protein	Master Protein	Master Protein	Master Protein	Master Protein	Master Protein
1268	Q01320	DNA topoisomerase 2-alpha OS=Mus musculus OX=10090 GN=Top2a PE=1 SV=2	Top2a	FALSE		FALSE	FALSE													172.7	172.7	2	2	High		High	High												1.91	8.6	8.6	1528	1528	Master Protein		Master Protein	Master Protein
1269	Q01320	DNA topoisomerase 2-alpha OS	NONE	FALSE		FALSE	FALSE													172.7	172.7	2	2	High		High	High												1.91	8.6	8.6	1528	1528	Master Protein		Master Protein	Master Protein
1270	Q02053	Ubiquitin-like modifier-activating enzyme 1 OS=Mus musculus OX=10090 GN=Uba1 PE=1 SV=1	Uba1			FALSE	FALSE																			High	High																			Master Protein	Master Protein
1271	Q02152	5-hydroxytryptamine receptor 2B OS=Mus musculus OX=10090 GN=Htr2b PE=1 SV=3	Htr2b										Master Protein																				0.021
1272	Q02248	Catenin beta-1 OS=Mus musculus OX=10090 GN=Ctnnb1 PE=1 SV=1	Ctnnb1			FALSE	FALSE																			High	High																			Master Protein	Master Protein
1273	Q02257	Junction plakoglobin OS=Mus musculus OX=10090 GN=Jup PE=1 SV=3	Jup	FALSE	FALSE	FALSE	FALSE			FALSE	FALSE	FALSE	Master Protein	1.282	2	1	81.7			81.7	81.7	3	3	High	High	High	High			High	High	High	0	1	2	745	6.14			6.14	6.14	745	745	Master Protein	Master Protein	Master Protein	Master Protein
1274	Q02257	Junction plakoglobin OS	NONE	FALSE	FALSE	FALSE	FALSE			FALSE	FALSE	FALSE	Master Protein	1.282	2	1	81.7			81.7	81.7	3	3	High	High	High	High			High	High	High	0	1	2	745	6.14			6.14	6.14	745	745	Master Protein	Master Protein	Master Protein	Master Protein
1275	Q02566	Myosin-6 OS=Mus musculus OX=10090 GN=Myh6 PE=1 SV=2	Myh6			FALSE																				High																				Master Protein
1276	Q02748	Eukaryotic initiation factor 4A OS	NONE																	45.8	45.8	1	1																	5.66	5.66	403	403
1277	Q02748	Eukaryotic initiation factor 4A OS=Drosophila melanogaster OX=7227 GN=eIF4A PE=1 SV=3	eIF4A																	45.8	45.8	1	1																	5.66	5.66	403	403
1278	Q03141	MAP/microtubule affinity-regulating kinase 3 OS	NONE																	84.3	84.3	1	1																	9.51	9.51	753	753
1279	Q03141	MAP/microtubule affinity-regulating kinase 3 OS=Mus musculus OX=10090 GN=Mark3 PE=1 SV=2	Mark3																	84.3	84.3	1	1																	9.51	9.51	753	753
1280	Q03145	Ephrin type-A receptor 2 OS=Mus musculus OX=10090 GN=Epha2 PE=1 SV=3	Epha2	FALSE	FALSE																			High	High																			Master Protein	Master Protein
1281	Q03265	ATP synthase subunit alpha, mitochondrial OS=Mus musculus OX=10090 GN=Atp5f1a PE=1 SV=1	Atp5f1a	FALSE	FALSE	FALSE	FALSE	FALSE	FALSE	FALSE	FALSE	FALSE	Master Protein	24.985	11	12	59.7			59.7	59.7	16	16	High	High	High	High	High	High	High	High	High	0	21	14	553	9.19	37.54	33.59	9.19	9.19	553	553	Master Protein	Master Protein	Master Protein	Master Protein	Master Protein	Master Protein
1282	Q03265	ATP synthase subunit alpha, mitochondrial OS	NONE	FALSE	FALSE	FALSE	FALSE	FALSE	FALSE	FALSE	FALSE	FALSE	Master Protein	24.985	11	12	59.7			59.7	59.7	16	16	High	High	High	High	High	High	High	High	High	0	21	14	553	9.19	37.54	33.59	9.19	9.19	553	553	Master Protein	Master Protein	Master Protein	Master Protein	Master Protein	Master Protein
1283	Q03963	Interferon-induced, double-stranded RNA-activated protein kinase OS	NONE																			1	1																			515	515
1284	Q03963	Interferon-induced, double-stranded RNA-activated protein kinase OS=Mus musculus OX=10090 GN=Eif2ak2 PE=1 SV=2	Eif2ak2																			1	1																			515	515
1285	Q04736	Tyrosine-protein kinase Yes OS=Mus musculus OX=10090 GN=Yes1 PE=1 SV=3	Yes1	FALSE		FALSE	FALSE																	High		High	High																	Master Protein		Master Protein	Master Protein
1286	Q04750	DNA topoisomerase 1 OS=Mus musculus OX=10090 GN=Top1 PE=1 SV=2	Top1			FALSE	FALSE					FALSE	Master Protein		1											High	High					Medium	0.045		1											Master Protein	Master Protein
1287	Q05144	Ras-related C3 botulinum toxin substrate 2 OS=Mus musculus OX=10090 GN=Rac2 PE=1 SV=1	Rac2			FALSE																				High																				Master Protein
1288	Q05512	Serine/threonine-protein kinase MARK2 OS=Mus musculus OX=10090 GN=Mark2 PE=1 SV=3	Mark2									FALSE	Master Protein	6.352	1																	High	0	5	1
1289	Q05793	Basement membrane-specific heparan sulfate proteoglycan core protein OS=Mus musculus OX=10090 GN=Hspg2 PE=1 SV=1	Hspg2			FALSE	FALSE																			High	High																			Master Protein	Master Protein
1290	Q05920	Pyruvate carboxylase, mitochondrial OS=Mus musculus OX=10090 GN=Pc PE=1 SV=1	Pc	FALSE	FALSE	FALSE	FALSE	FALSE	FALSE	FALSE	FALSE	FALSE	Master Protein	150.549	36	38	129.6			129.6	129.6	56	56	High	High	High	High	High	High	High	High	High	0	47	65	1178	6.71	525.73	344.17	6.71	6.71	1178	1178	Master Protein	Master Protein	Master Protein	Master Protein	Master Protein	Master Protein
1291	Q05920	Pyruvate carboxylase, mitochondrial OS	NONE	FALSE	FALSE	FALSE	FALSE	FALSE	FALSE	FALSE	FALSE	FALSE	Master Protein	150.549	36	38	129.6			129.6	129.6	56	56	High	High	High	High	High	High	High	High	High	0	47	65	1178	6.71	525.73	344.17	6.71	6.71	1178	1178	Master Protein	Master Protein	Master Protein	Master Protein	Master Protein	Master Protein
1292	Q05921	2-5A-dependent ribonuclease OS	NONE																			1	1																			735	735
1293	Q05921	2-5A-dependent ribonuclease OS=Mus musculus OX=10090 GN=Rnasel PE=1 SV=2	Rnasel																			1	1																			735	735
1294	Q05D44	Eukaryotic translation initiation factor 5B OS	NONE																	137.5	137.5	1	1																	5.59	5.59	1216	1216
1295	Q05D44	Eukaryotic translation initiation factor 5B OS=Mus musculus OX=10090 GN=Eif5b PE=1 SV=2	Eif5b																	137.5	137.5	1	1																	5.59	5.59	1216	1216
1296	Q06180	Tyrosine-protein phosphatase non-receptor type 2 OS	NONE																	47.3	47.3																			8.37	8.37
1297	Q06180	Tyrosine-protein phosphatase non-receptor type 2 OS=Mus musculus OX=10090 GN=Ptpn2 PE=1 SV=2	Ptpn2																	47.3	47.3																			8.37	8.37
1298	Q06502	Replicase polyprotein 1ab OS=Lactate dehydrogenase elevating virus (strain C) OX=300015 GN=rep PE=3 SV=2	rep				FALSE																				Medium																				Master Protein
1299	Q06609	DNA repair protein RAD51 homolog 1 OS	NONE																			1	1																			339	339
1300	Q06609	DNA repair protein RAD51 homolog 1 OS=Homo sapiens OX=9606 GN=RAD51 PE=1 SV=1	RAD51																			1	1																			339	339
1301	Q07076	Annexin A7 OS	NONE																	49.9	49.9	2	2																	6.18	6.18	463	463
1302	Q07076	Annexin A7 OS=Mus musculus OX=10090 GN=Anxa7 PE=1 SV=2	Anxa7																	49.9	49.9	2	2																	6.18	6.18	463	463
1303	Q07113	Cation-independent mannose-6-phosphate receptor OS=Mus musculus OX=10090 GN=Igf2r PE=1 SV=1	Igf2r			FALSE	FALSE																			High	High																			Master Protein	Master Protein
1304	Q07139	Protein ECT2 OS	NONE																	103.1	103.1	1	1																	7.44	7.44	913	913
1305	Q07139	Protein ECT2 OS=Mus musculus OX=10090 GN=Ect2 PE=1 SV=2	Ect2																	103.1	103.1	1	1																	7.44	7.44	913	913
1306	Q07231	Zinc finger and SCAN domain-containing protein 21 OS=Mus musculus OX=10090 GN=Zscan21 PE=2 SV=2	Zscan21		FALSE															63	63	1	1		Medium															7.17	7.17	555	555		Master Protein
1307	Q07231	Zinc finger and SCAN domain-containing protein 21 OS	NONE		FALSE															63	63	1	1		Medium															7.17	7.17	555	555		Master Protein
1308	Q07417	Short-chain specific acyl-CoA dehydrogenase, mitochondrial OS=Mus musculus OX=10090 GN=Acads PE=1 SV=2	Acads	FALSE	FALSE	FALSE	FALSE		FALSE	FALSE	FALSE	FALSE	Master Protein	3.243	3	2	44.9			44.9	44.9	2	2	High	High	High	High		High	High	High	High	0	8	3	412	8.47			8.47	8.47	412	412	Master Protein	Master Protein	Master Protein	Master Protein		Master Protein
1309	Q07417	Short-chain specific acyl-CoA dehydrogenase, mitochondrial OS	NONE	FALSE	FALSE	FALSE	FALSE		FALSE	FALSE	FALSE	FALSE	Master Protein	3.243	3	2	44.9			44.9	44.9	2	2	High	High	High	High		High	High	High	High	0	8	3	412	8.47			8.47	8.47	412	412	Master Protein	Master Protein	Master Protein	Master Protein		Master Protein
1310	Q08093	Calponin-2 OS=Mus musculus OX=10090 GN=Cnn2 PE=1 SV=1	Cnn2			FALSE																				High																				Master Protein
1311	Q08338	T-cell surface glycoprotein CD4 OS=Chlorocebus aethiops OX=9534 GN=CD4 PE=2 SV=3	CD4			FALSE																				Medium																				Master Protein
1312	Q08943	FACT complex subunit SSRP1 OS=Mus musculus OX=10090 GN=Ssrp1 PE=1 SV=2	Ssrp1			FALSE																				High																				Master Protein
1313	Q0GNC1	Inverted formin-2 OS=Mus musculus OX=10090 GN=Inf2 PE=1 SV=1	Inf2				FALSE																				High																				Master Protein
1314	Q0KK56	Protein FAM184B OS=Mus musculus OX=10090 GN=Fam184b PE=2 SV=1	Fam184b			FALSE																				Medium																				Master Protein
1315	Q0VBL3	RNA-binding protein 15 OS=Mus musculus OX=10090 GN=Rbm15 PE=1 SV=1	Rbm15	FALSE	FALSE	FALSE	FALSE													105.7	105.7	3	3	High	High	High	High													10.08	10.08	962	962	Master Protein	Master Protein	Master Protein	Master Protein
1316	Q0VBL3	RNA-binding protein 15 OS	NONE	FALSE	FALSE	FALSE	FALSE													105.7	105.7	3	3	High	High	High	High													10.08	10.08	962	962	Master Protein	Master Protein	Master Protein	Master Protein
1317	Q0VF22	Coiled-coil domain-containing protein 138 OS=Mus musculus OX=10090 GN=Ccdc138 PE=1 SV=1	Ccdc138	FALSE	FALSE				FALSE	FALSE	FALSE	FALSE	Master Protein	6.589	3	2	77.9							High	High				High	High	High	High	0	3	3	680	8.16							Master Protein	Master Protein				Master Protein
1318	Q0VGT4	Protein ZGRF1 OS=Mus musculus OX=10090 GN=Zgrf1 PE=1 SV=2	Zgrf1			FALSE																				Medium																				Master Protein
1319	Q0VGY8	Protein TANC1 OS=Mus musculus OX=10090 GN=Tanc1 PE=1 SV=2	Tanc1	FALSE	FALSE					FALSE	FALSE									200.7	200.7	5	5	High	High					High	High							0		8.35	8.35	1856	1856	Master Protein	Master Protein
1320	Q0VGY8	Protein TANC1 OS	NONE	FALSE	FALSE					FALSE	FALSE									200.7	200.7	5	5	High	High					High	High							0		8.35	8.35	1856	1856	Master Protein	Master Protein
1321	Q0WP96	Protein PGR OS=Arabidopsis thaliana OX=3702 GN=PGR PE=2 SV=1	PGR						FALSE																				High																				Master Protein
1322	Q0WRB2	Probable protein phosphatase 2C 73 OS=Arabidopsis thaliana OX=3702 GN=PPC6-7 PE=2 SV=1	PPC6													1																				373
1323	Q11011	Puromycin-sensitive aminopeptidase OS	NONE																	103.3	103.3	6	6																	5.9	5.9	920	920
1324	Q11011	Puromycin-sensitive aminopeptidase OS=Mus musculus OX=10090 GN=Npepps PE=1 SV=2	Npepps																	103.3	103.3	6	6																	5.9	5.9	920	920
1325	Q148V7	RAB11-binding protein RELCH OS	NONE																	134.5	134.5																			5.34	5.34
1326	Q148V7	RAB11-binding protein RELCH OS=Mus musculus OX=10090 GN=Relch PE=1 SV=1	Relch																	134.5	134.5																			5.34	5.34
1327	Q148V8	Protein FAM83H OS=Mus musculus OX=10090 GN=Fam83h PE=1 SV=1	Fam83h	FALSE	FALSE				FALSE	FALSE	FALSE	FALSE	Master Protein			4	131							High	High				High	High	High	High	0			1209	7.24							Master Protein	Master Protein				Master Protein
1328	Q149F3	Eukaryotic peptide chain release factor GTP-binding subunit ERF3B OS	NONE																	69.1	69.1																			5.2	5.2
1329	Q149F3	Eukaryotic peptide chain release factor GTP-binding subunit ERF3B OS=Mus musculus OX=10090 GN=Gspt2 PE=1 SV=1	Gspt2																	69.1	69.1																			5.2	5.2
1330	Q14C51	Pentatricopeptide repeat domain-containing protein 3, mitochondrial OS=Mus musculus OX=10090 GN=Ptcd3 PE=1 SV=2	Ptcd3	FALSE	FALSE				FALSE	FALSE		FALSE				1				77.7	77.7	4	4	High	High				High	High		High				685		13.71	5.29	5.88	5.88	685	685	Master Protein	Master Protein				Master Protein
1331	Q14C51	Pentatricopeptide repeat domain-containing protein 3, mitochondrial OS	NONE	FALSE	FALSE				FALSE	FALSE		FALSE				1				77.7	77.7	4	4	High	High				High	High		High				685		13.71	5.29	5.88	5.88	685	685	Master Protein	Master Protein				Master Protein
1332	Q15113	Procollagen C-endopeptidase enhancer 1 OS	NONE																	47.9	47.9																			7.43	7.43
1333	Q15113	Procollagen C-endopeptidase enhancer 1 OS=Homo sapiens OX=9606 GN=PCOLCE PE=1 SV=2	PCOLCE																	47.9	47.9																			7.43	7.43
1334	Q16777	Histone H2A type 2-C OS	NONE																	14	14	1	1																	10.9	10.9	129	129
1335	Q16777	Histone H2A type 2-C OS=Homo sapiens OX=9606 GN=HIST2H2AC PE=1 SV=4	HIST2H2AC																	14	14	1	1																	10.9	10.9	129	129
1336	Q1G1A4	Lanosterol synthase OS=Arabidopsis thaliana OX=3702 GN=LAS1 PE=2 SV=1	LAS1										Master Protein																				0.016
1337	Q1HFZ0	tRNA (cytosine(34)-C(5))-methyltransferase OS=Mus musculus OX=10090 GN=Nsun2 PE=1 SV=2	Nsun2			FALSE														85.4	85.4	3	3			High														6.58	6.58	757	757			Master Protein
1338	Q1HFZ0	tRNA (cytosine(34)-C(5))-methyltransferase OS	NONE			FALSE														85.4	85.4	3	3			High														6.58	6.58	757	757			Master Protein
1339	Q1KL86	Ephrin type-A receptor 2 OS=Macaca fascicularis OX=9541 GN=EPHA2 PE=2 SV=1	EPHA2	FALSE			FALSE																	High			High																	Master Protein			Master Protein
1340	Q1PD52	Polymerase cofactor VP35 OS	NONE																			1	1																			329	329
1341	Q1PD52	Polymerase cofactor VP35 OS=Lake Victoria marburgvirus (strain Angola/2005) OX=378830 GN=VP35 PE=3 SV=1	VP35																			1	1																			329	329
1342	Q1PED2	Probable transcription factor At4g00130 OS=Arabidopsis thaliana OX=3702 GN=At4g00130 PE=2 SV=1	At4g00130											0.5																				7
1343	Q1W617	Protein Shroom4 OS=Mus musculus OX=10090 GN=Shroom4 PE=1 SV=1	Shroom4	FALSE	FALSE															163.1	163.1	1	1	High	High															6.73	6.73	1475	1475	Master Protein	Master Protein
1344	Q1W617	Protein Shroom4 OS	NONE	FALSE	FALSE															163.1	163.1	1	1	High	High															6.73	6.73	1475	1475	Master Protein	Master Protein
1345	Q28475	Disintegrin and metalloproteinase domain-containing protein 7 OS=Macaca fascicularis OX=9541 GN=ADAM7 PE=2 SV=1	ADAM7				FALSE																				Medium																				Master Protein
1346	Q28479	Isocitrate dehydrogenase [NAD] subunit beta, mitochondrial OS=Macaca fascicularis OX=9541 GN=IDH3B PE=2 SV=2	IDH3B	FALSE	FALSE	FALSE														42.2	42.2	1	1	High	High	High														8.28	8.28	385	385	Master Protein	Master Protein	Master Protein
1347	Q28479	Isocitrate dehydrogenase [NAD] subunit beta, mitochondrial OS	NONE	FALSE	FALSE	FALSE														42.2	42.2	1	1	High	High	High														8.28	8.28	385	385	Master Protein	Master Protein	Master Protein
1348	Q28480	Isocitrate dehydrogenase [NAD] subunit alpha, mitochondrial (Fragment) OS=Macaca fascicularis OX=9541 GN=IDH3A PE=2 SV=2	IDH3A	FALSE		FALSE	FALSE																	Medium		High	High																	Master Protein		Master Protein	Master Protein
1349	Q28521	Heterogeneous nuclear ribonucleoprotein A1 OS=Macaca mulatta OX=9544 GN=HNRNPA1 PE=2 SV=3	HNRNPA1			FALSE	FALSE																			High	High																			Master Protein	Master Protein
1350	Q28677	Solute carrier family 12 member 4 OS=Oryctolagus cuniculus OX=9986 GN=SLC12A4 PE=1 SV=1	SLC12A4			FALSE																				High																				Master Protein
1351	Q2EMV9	Protein mono-ADP-ribosyltransferase PARP14 OS=Mus musculus OX=10090 GN=Parp14 PE=1 SV=3	Parp14							FALSE																				High
1352	Q2IBA7	F-actin-capping protein subunit alpha-2 OS=Chlorocebus aethiops OX=9534 GN=CAPZA2 PE=3 SV=3	CAPZA2	FALSE	FALSE	FALSE	FALSE	FALSE	FALSE	FALSE	FALSE									32.9	32.9	1	1	High	High	High	High	High	High	High	High									5.85	5.85	286	286	Master Protein	Master Protein	Master Protein	Master Protein	Master Protein	Master Protein
1353	Q2IBA7	F-actin-capping protein subunit alpha-2 OS	NONE	FALSE	FALSE	FALSE	FALSE	FALSE	FALSE	FALSE	FALSE									32.9	32.9	1	1	High	High	High	High	High	High	High	High									5.85	5.85	286	286	Master Protein	Master Protein	Master Protein	Master Protein	Master Protein	Master Protein
1354	Q2KN98	Cytospin-A OS=Mus musculus OX=10090 GN=Specc1l PE=1 SV=1	Specc1l								FALSE																				High							0
1355	Q2L9X0	40S ribosomal protein SA OS=Chlorocebus aethiops OX=9534 GN=RPSA PE=2 SV=3	RPSA			FALSE	FALSE													32.8	32.8	3	3			High	High													4.87	4.87	295	295			Master Protein	Master Protein
1356	Q2L9X0	40S ribosomal protein SA OS	NONE			FALSE	FALSE													32.8	32.8	3	3			High	High													4.87	4.87	295	295			Master Protein	Master Protein
1357	Q2PFD7	PH and SEC7 domain-containing protein 3 OS	NONE																			1	1																			1037	1037
1358	Q2PFD7	PH and SEC7 domain-containing protein 3 OS=Mus musculus OX=10090 GN=Psd3 PE=1 SV=2	Psd3																			1	1																			1037	1037
1359	Q2PFL9	Peroxiredoxin-6 OS=Macaca fascicularis OX=9541 GN=PRDX6 PE=2 SV=3	PRDX6			FALSE	FALSE																			High	High																			Master Protein	Master Protein
1360	Q2PFV7	Alpha-actinin-1 OS=Macaca fascicularis OX=9541 GN=ACTN1 PE=2 SV=1	ACTN1	FALSE	FALSE																	1	1	High	High																	892	892	Master Protein	Master Protein
1361	Q2PFV7	Alpha-actinin-1 OS	NONE	FALSE	FALSE																	1	1	High	High																	892	892	Master Protein	Master Protein
1362	Q2QL88	F-actin-capping protein subunit alpha-2 OS=Microcebus murinus OX=30608 GN=CAPZA2 PE=3 SV=3	CAPZA2									FALSE	Master Protein																			High	0.015
1363	Q2QL90	Caveolin-1 OS=Microcebus murinus OX=30608 GN=CAV1 PE=3 SV=1	CAV1			FALSE	FALSE																			High	High																			Master Protein	Master Protein
1364	Q2TBE6	Phosphatidylinositol 4-kinase type 2-alpha OS=Mus musculus OX=10090 GN=Pi4k2a PE=1 SV=1	Pi4k2a	FALSE	FALSE															54.2	54.2	1	1	High	High															8.05	8.05	479	479	Master Protein	Master Protein
1365	Q2TBE6	Phosphatidylinositol 4-kinase type 2-alpha OS	NONE	FALSE	FALSE															54.2	54.2	1	1	High	High															8.05	8.05	479	479	Master Protein	Master Protein
1366	Q2TPA8	Hydroxysteroid dehydrogenase-like protein 2 OS=Mus musculus OX=10090 GN=Hsdl2 PE=1 SV=1	Hsdl2	FALSE			FALSE																	High			High																	Master Protein			Master Protein
1367	Q2V4N4	Defensin-like protein 287 OS=Arabidopsis thaliana OX=3702 GN=At1g13609 PE=3 SV=1	At1g13609				FALSE																				Medium																				Master Protein
1368	Q31125	Zinc transporter SLC39A7 OS=Mus musculus OX=10090 GN=Slc39a7 PE=1 SV=2	Slc39a7				FALSE													50.6	50.6	1	1				High													6.87	6.87	476	476				Master Protein
1369	Q31125	Zinc transporter SLC39A7 OS	NONE				FALSE													50.6	50.6	1	1				High													6.87	6.87	476	476				Master Protein
1370	Q32MW3	Acyl-coenzyme A thioesterase 10, mitochondrial OS=Mus musculus OX=10090 GN=Acot10 PE=2 SV=1	Acot10						FALSE		FALSE																		High		High							2.98											Master Protein
1371	Q38PU6	Glutamate receptor 3 OS=Macaca fascicularis OX=9541 GN=GRIA3 PE=2 SV=1	GRIA3			FALSE																				Medium																				Master Protein
1372	Q39204	Transcription factor MYC2 OS=Arabidopsis thaliana OX=3702 GN=MYC2 PE=1 SV=2	MYC2												1																				1
1373	Q39256	Polyubiquitin 8 OS=Arabidopsis thaliana OX=3702 GN=UBQ8 PE=3 SV=1	UBQ8									FALSE	Master Protein																			Medium	0
1374	Q3B7Z2	Oxysterol-binding protein 1 OS=Mus musculus OX=10090 GN=Osbp PE=1 SV=3	Osbp			FALSE		FALSE												88.7	88.7	1	1			High		High												7.2	7.2	805	805			Master Protein		Master Protein
1375	Q3B7Z2	Oxysterol-binding protein 1 OS	NONE			FALSE		FALSE												88.7	88.7	1	1			High		High												7.2	7.2	805	805			Master Protein		Master Protein
1376	Q3TBW2	39S ribosomal protein L10, mitochondrial OS=Mus musculus OX=10090 GN=Mrpl10 PE=1 SV=2	Mrpl10	FALSE	FALSE	FALSE	FALSE					FALSE	Master Protein	0.493								1	1	High	High	High	High					High	0	7								262	262	Master Protein	Master Protein	Master Protein	Master Protein
1377	Q3TBW2	39S ribosomal protein L10, mitochondrial OS	NONE	FALSE	FALSE	FALSE	FALSE					FALSE	Master Protein	0.493								1	1	High	High	High	High					High	0	7								262	262	Master Protein	Master Protein	Master Protein	Master Protein
1378	Q3TC46	Protein PAT1 homolog 1 OS=Mus musculus OX=10090 GN=Patl1 PE=1 SV=2	Patl1	FALSE	FALSE															86.7	86.7	1	1	High	High															6.37	6.37	770	770	Master Protein	Master Protein
1379	Q3TC46	Protein PAT1 homolog 1 OS	NONE	FALSE	FALSE															86.7	86.7	1	1	High	High															6.37	6.37	770	770	Master Protein	Master Protein
1380	Q3TCH7	Cullin-4A OS=Mus musculus OX=10090 GN=Cul4a PE=1 SV=1	Cul4a		FALSE	FALSE														87.7	87.7	3	3		High	High														8.35	8.35	759	759		Master Protein	Master Protein
1381	Q3TCH7	Cullin-4A OS	NONE		FALSE	FALSE														87.7	87.7	3	3		High	High														8.35	8.35	759	759		Master Protein	Master Protein
1382	Q3TCT4	Ectonucleoside triphosphate diphosphohydrolase 7 OS=Mus musculus OX=10090 GN=Entpd7 PE=2 SV=1	Entpd7							FALSE																				Medium
1383	Q3TDN2	FAS-associated factor 2 OS=Mus musculus OX=10090 GN=Faf2 PE=1 SV=2	Faf2	FALSE	FALSE	FALSE	FALSE																	High	High	High	High																	Master Protein	Master Protein	Master Protein	Master Protein
1384	Q3TEA8	Heterochromatin protein 1-binding protein 3 OS=Mus musculus OX=10090 GN=Hp1bp3 PE=1 SV=1	Hp1bp3	FALSE	FALSE	FALSE						FALSE	Master Protein											High	High	High						Medium	0.015											Master Protein	Master Protein	Master Protein
1385	Q3TES0	IQ motif and SEC7 domain-containing protein 3 OS=Mus musculus OX=10090 GN=Iqsec3 PE=1 SV=1	Iqsec3										Master Protein																				0.038
1386	Q3THK7	GMP synthase [glutamine-hydrolyzing] OS=Mus musculus OX=10090 GN=Gmps PE=1 SV=2	Gmps	FALSE	FALSE	FALSE											76.7			76.7	76.7			High	High	High											6.73			6.73	6.73			Master Protein	Master Protein	Master Protein
1387	Q3THK7	GMP synthase [glutamine-hydrolyzing] OS	NONE	FALSE	FALSE	FALSE											76.7			76.7	76.7			High	High	High											6.73			6.73	6.73			Master Protein	Master Protein	Master Protein
1388	Q3THW5	Histone H2A.V OS=Mus musculus OX=10090 GN=H2afv PE=1 SV=3	H2afv			FALSE	FALSE																			High	High																			Master Protein	Master Protein
1389	Q3TIX9	U4/U6.U5 tri-snRNP-associated protein 2 OS=Mus musculus OX=10090 GN=Usp39 PE=1 SV=2	Usp39			FALSE	FALSE																			High	High																			Master Protein	Master Protein
1390	Q3TJ91	LLGL scribble cell polarity complex component 2 OS=Mus musculus OX=10090 GN=Llgl2 PE=1 SV=2	Llgl2			FALSE	FALSE							0.667												High	High							2												Master Protein	Master Protein
1391	Q3TKT4	Transcription activator BRG1 OS=Mus musculus OX=10090 GN=Smarca4 PE=1 SV=1	Smarca4	FALSE	FALSE		FALSE													181.3	181.3	2	2	High	High		High													8	8	1613	1613	Master Protein	Master Protein		Master Protein
1392	Q3TKT4	Transcription activator BRG1 OS	NONE	FALSE	FALSE		FALSE													181.3	181.3	2	2	High	High		High													8	8	1613	1613	Master Protein	Master Protein		Master Protein
1393	Q3TLH4	Protein PRRC2C OS=Mus musculus OX=10090 GN=Prrc2c PE=1 SV=3	Prrc2c																	310.7	310.7	3	3															0	0	9.1	9.1	2846	2846
1394	Q3TLH4	Protein PRRC2C OS	NONE																	310.7	310.7	3	3															0	0	9.1	9.1	2846	2846
1395	Q3TLP5	Enoyl-CoA hydratase domain-containing protein 2, mitochondrial OS=Mus musculus OX=10090 GN=Echdc2 PE=1 SV=2	Echdc2			FALSE	FALSE																			High	High																			Master Protein	Master Protein
1396	Q3TMW1	Coiled-coil domain-containing protein 102A OS=Mus musculus OX=10090 GN=Ccdc102a PE=1 SV=2	Ccdc102a	FALSE	FALSE	FALSE	FALSE	FALSE	FALSE	FALSE	FALSE	FALSE	Master Protein	9.029	2	2	62.6			62.6	62.6	10	10	High	High	High	High	High	High	High	High	High	0	8	3	549	5.69	28.95	11.05	5.69	5.69	549	549	Master Protein	Master Protein	Master Protein	Master Protein	Master Protein	Master Protein
1397	Q3TMW1	Coiled-coil domain-containing protein 102A OS	NONE	FALSE	FALSE	FALSE	FALSE	FALSE	FALSE	FALSE	FALSE	FALSE	Master Protein	9.029	2	2	62.6			62.6	62.6	10	10	High	High	High	High	High	High	High	High	High	0	8	3	549	5.69	28.95	11.05	5.69	5.69	549	549	Master Protein	Master Protein	Master Protein	Master Protein	Master Protein	Master Protein
1398	Q3TMX7	Sulfhydryl oxidase 2 OS=Mus musculus OX=10090 GN=Qsox2 PE=1 SV=1	Qsox2				FALSE																				High																				Master Protein
1399	Q3TN34	MICAL-like protein 2 OS=Mus musculus OX=10090 GN=Micall2 PE=1 SV=1	Micall2								FALSE									108.2	108.2	3	3								High							0		9.55	9.55	1009	1009
1400	Q3TN34	MICAL-like protein 2 OS	NONE								FALSE									108.2	108.2	3	3								High							0		9.55	9.55	1009	1009
1401	Q3TRM4	Neuropathy target esterase OS	NONE																	149.4	149.4	1	1																	7.83	7.83	1355	1355
1402	Q3TRM4	Neuropathy target esterase OS=Mus musculus OX=10090 GN=Pnpla6 PE=1 SV=2	Pnpla6																	149.4	149.4	1	1																	7.83	7.83	1355	1355
1403	Q3TRM8	Hexokinase-3 OS	NONE																	100	100																			5.94	5.94
1404	Q3TRM8	Hexokinase-3 OS=Mus musculus OX=10090 GN=Hk3 PE=1 SV=2	Hk3																	100	100																			5.94	5.94
1405	Q3TTY5	Keratin, type II cytoskeletal 2 epidermal OS=Mus musculus OX=10090 GN=Krt2 PE=1 SV=1	Krt2	FALSE	FALSE	FALSE	FALSE					FALSE	Master Protein	9.793	3	2	70.9			70.9	70.9	2	2	High	High	High	High					High	0	5	4	707	8.06			8.06	8.06	707	707	Master Protein	Master Protein	Master Protein	Master Protein
1406	Q3TTY5	Keratin, type II cytoskeletal 2 epidermal OS	NONE	FALSE	FALSE	FALSE	FALSE					FALSE	Master Protein	9.793	3	2	70.9			70.9	70.9	2	2	High	High	High	High					High	0	5	4	707	8.06			8.06	8.06	707	707	Master Protein	Master Protein	Master Protein	Master Protein
1407	Q3TUH1	Phosphatidate cytidylyltransferase, mitochondrial OS=Mus musculus OX=10090 GN=Tamm41 PE=1 SV=2	Tamm41	FALSE	FALSE																			High	High																			Master Protein	Master Protein
1408	Q3TXS7	26S proteasome non-ATPase regulatory subunit 1 OS=Mus musculus OX=10090 GN=Psmd1 PE=1 SV=1	Psmd1			FALSE	FALSE																			High	High																			Master Protein	Master Protein
1409	Q3TYS2	Cytochrome b-245 chaperone 1 OS=Mus musculus OX=10090 GN=Cybc1 PE=1 SV=2	Cybc1	FALSE	FALSE															20.9	20.9	2	2	High	High															8.59	8.59	187	187	Master Protein	Master Protein
1410	Q3TYS2	Cytochrome b-245 chaperone 1 OS	NONE	FALSE	FALSE															20.9	20.9	2	2	High	High															8.59	8.59	187	187	Master Protein	Master Protein
1411	Q3TZX8	Polynucleotide 5'-hydroxyl-kinase NOL9 OS	NONE																	80.8	80.8	2	2																	9.45	9.45	714	714
1412	Q3TZX8	Polynucleotide 5'-hydroxyl-kinase NOL9 OS=Mus musculus OX=10090 GN=Nol9 PE=1 SV=1	Nol9																	80.8	80.8	2	2																	9.45	9.45	714	714
1413	Q3TZZ7	Extended synaptotagmin-2 OS=Mus musculus OX=10090 GN=Esyt2 PE=1 SV=1	Esyt2	FALSE	FALSE															94.1	94.1	3	3	High	High															7.75	7.75	845	845	Master Protein	Master Protein
1414	Q3TZZ7	Extended synaptotagmin-2 OS	NONE	FALSE	FALSE															94.1	94.1	3	3	High	High															7.75	7.75	845	845	Master Protein	Master Protein
1415	Q3U186	Probable arginine--tRNA ligase, mitochondrial OS=Mus musculus OX=10090 GN=Rars2 PE=1 SV=1	Rars2	FALSE	FALSE					FALSE										65.3	65.3	3	3	High	High					High										8.02	8.02	578	578	Master Protein	Master Protein
1416	Q3U186	Probable arginine--tRNA ligase, mitochondrial OS	NONE	FALSE	FALSE					FALSE										65.3	65.3	3	3	High	High					High										8.02	8.02	578	578	Master Protein	Master Protein
1417	Q3U1J4	DNA damage-binding protein 1 OS=Mus musculus OX=10090 GN=Ddb1 PE=1 SV=2	Ddb1											0.739																				2
1418	Q3U2P1	Protein transport protein Sec24A OS=Mus musculus OX=10090 GN=Sec24a PE=1 SV=1	Sec24a		FALSE																				High																				Master Protein
1419	Q3U2U7	Methyltransferase-like protein 17, mitochondrial OS=Mus musculus OX=10090 GN=Mettl17 PE=2 SV=2	Mettl17																																			0
1420	Q3U6U5	Putative GTP-binding protein 6 OS=Mus musculus OX=10090 GN=Gtpbp6 PE=1 SV=1	Gtpbp6	FALSE				FALSE		FALSE	FALSE	FALSE				1				56.4	56.4			High				High		High	High	High				514				9.19	9.19			Master Protein				Master Protein
1421	Q3U6U5	Putative GTP-binding protein 6 OS	NONE	FALSE				FALSE		FALSE	FALSE	FALSE				1				56.4	56.4			High				High		High	High	High				514				9.19	9.19			Master Protein				Master Protein
1422	Q3U7R1	Extended synaptotagmin-1 OS=Mus musculus OX=10090 GN=Esyt1 PE=1 SV=2	Esyt1	FALSE	FALSE	FALSE	FALSE					FALSE	Master Protein	3.179						121.5	121.5			High	High	High	High					High	0	1						5.95	5.95			Master Protein	Master Protein	Master Protein	Master Protein
1423	Q3U7R1	Extended synaptotagmin-1 OS	NONE	FALSE	FALSE	FALSE	FALSE					FALSE	Master Protein	3.179						121.5	121.5			High	High	High	High					High	0	1						5.95	5.95			Master Protein	Master Protein	Master Protein	Master Protein
1424	Q3U9G9	Delta(14)-sterol reductase LBR OS=Mus musculus OX=10090 GN=Lbr PE=1 SV=2	Lbr	FALSE	FALSE	FALSE	FALSE		FALSE	FALSE	FALSE	FALSE	Master Protein	1.201	4	1	71.4			71.4	71.4	5	5	High	High	High	High		High	High	High	High	0	2	4	626	9.36	3.62	2.12	9.36	9.36	626	626	Master Protein	Master Protein	Master Protein	Master Protein		Master Protein
1425	Q3U9G9	Delta(14)-sterol reductase LBR OS	NONE	FALSE	FALSE	FALSE	FALSE		FALSE	FALSE	FALSE	FALSE	Master Protein	1.201	4	1	71.4			71.4	71.4	5	5	High	High	High	High		High	High	High	High	0	2	4	626	9.36	3.62	2.12	9.36	9.36	626	626	Master Protein	Master Protein	Master Protein	Master Protein		Master Protein
1426	Q3UA06	Pachytene checkpoint protein 2 homolog OS	NONE																	48.3	48.3	2	2																	5.86	5.86	432	432
1427	Q3UA06	Pachytene checkpoint protein 2 homolog OS=Mus musculus OX=10090 GN=Trip13 PE=1 SV=1	Trip13																	48.3	48.3	2	2																	5.86	5.86	432	432
1428	Q3UA37	Glutamine-rich protein 1 OS	NONE																	86.5	86.5	2	2																	5.96	5.96	777	777
1429	Q3UA37	Glutamine-rich protein 1 OS=Mus musculus OX=10090 GN=Qrich1 PE=1 SV=1	Qrich1																	86.5	86.5	2	2																	5.96	5.96	777	777
1430	Q3UEI1	cAMP-specific 3',5'-cyclic phosphodiesterase 4C OS=Mus musculus OX=10090 GN=Pde4c PE=1 SV=1	Pde4c																																			0
1431	Q3UFM5	Nucleolar MIF4G domain-containing protein 1 OS	NONE																	95.9	95.9	1	1																	8.87	8.87	854	854
1432	Q3UFM5	Nucleolar MIF4G domain-containing protein 1 OS=Mus musculus OX=10090 GN=Nom1 PE=1 SV=2	Nom1																	95.9	95.9	1	1																	8.87	8.87	854	854
1433	Q3UFY8	tRNA methyltransferase 10 homolog C OS=Mus musculus OX=10090 GN=Trmt10c PE=1 SV=2	Trmt10c							FALSE																				Medium
1434	Q3UGP9	Leucine-rich repeat-containing protein 58 OS	NONE																			2	2																			366	366
1435	Q3UGP9	Leucine-rich repeat-containing protein 58 OS=Mus musculus OX=10090 GN=Lrrc58 PE=2 SV=1	Lrrc58																			2	2																			366	366
1436	Q3UH60	Disco-interacting protein 2 homolog B OS=Mus musculus OX=10090 GN=Dip2b PE=1 SV=1	Dip2b								FALSE																				Medium
1437	Q3UHA3	Spatacsin OS=Mus musculus OX=10090 GN=Spg11 PE=1 SV=3	Spg11									FALSE																				High						0
1438	Q3UHD3	Microtubule-associated tumor suppressor candidate 2 homolog OS	NONE																	147.3	147.3	1	1																	8.24	8.24	1353	1353
1439	Q3UHD3	Microtubule-associated tumor suppressor candidate 2 homolog OS=Mus musculus OX=10090 GN=Mtus2 PE=1 SV=1	Mtus2																	147.3	147.3	1	1																	8.24	8.24	1353	1353
1440	Q3UHD9	Arf-GAP with GTPase, ANK repeat and PH domain-containing protein 2 OS=Mus musculus OX=10090 GN=Agap2 PE=1 SV=1	Agap2											0.516																				3
1441	Q3UHJ0	AP2-associated protein kinase 1 OS	NONE																	103.3	103.3	1	1																	6.7	6.7	959	959
1442	Q3UHJ0	AP2-associated protein kinase 1 OS=Mus musculus OX=10090 GN=Aak1 PE=1 SV=2	Aak1																	103.3	103.3	1	1																	6.7	6.7	959	959
1443	Q3UHK8	Trinucleotide repeat-containing gene 6A protein OS	NONE																	203	203	2	2																	6.99	6.99	1896	1896
1444	Q3UHK8	Trinucleotide repeat-containing gene 6A protein OS=Mus musculus OX=10090 GN=Tnrc6a PE=1 SV=2	Tnrc6a																	203	203	2	2																	6.99	6.99	1896	1896
1445	Q3UHQ6	Protein dopey-2 OS	NONE																	257.3	257.3																			6.13	6.13
1446	Q3UHQ6	Protein dopey-2 OS=Mus musculus OX=10090 GN=Dop1b PE=1 SV=3	Dop1b																	257.3	257.3																			6.13	6.13
1447	Q3UHU5	Microtubule cross-linking factor 1 OS=Mus musculus OX=10090 GN=Mtcl1 PE=1 SV=1	Mtcl1	FALSE	FALSE			FALSE	FALSE	FALSE	FALSE	FALSE	Master Protein	0.947	3		213.7							High	High			High	High	High	High	High	0.007	1	3		6.14							Master Protein	Master Protein			Master Protein	Master Protein
1448	Q3UHX2	28 kDa heat- and acid-stable phosphoprotein OS=Mus musculus OX=10090 GN=Pdap1 PE=1 SV=1	Pdap1										Master Protein																				0
1449	Q3UIL6	Pleckstrin homology domain-containing family A member 7 OS	NONE																	126.7	126.7	1	1																	9.39	9.39	1118	1118
1450	Q3UIL6	Pleckstrin homology domain-containing family A member 7 OS=Mus musculus OX=10090 GN=Plekha7 PE=1 SV=2	Plekha7																	126.7	126.7	1	1																	9.39	9.39	1118	1118
1451	Q3UIR3	E3 ubiquitin-protein ligase DTX3L OS=Mus musculus OX=10090 GN=Dtx3l PE=1 SV=1	Dtx3l	FALSE	FALSE															83	83	1	1	High	High															8.09	8.09	748	748	Master Protein	Master Protein
1452	Q3UIR3	E3 ubiquitin-protein ligase DTX3L OS	NONE	FALSE	FALSE															83	83	1	1	High	High															8.09	8.09	748	748	Master Protein	Master Protein
1453	Q3UJB9	Enhancer of mRNA-decapping protein 4 OS=Mus musculus OX=10090 GN=Edc4 PE=1 SV=2	Edc4		FALSE	FALSE	FALSE	FALSE	FALSE	FALSE	FALSE	FALSE					152.4			152.4	152.4	3	3		High	Medium	Medium	High	High	High	High	High					5.78	2.11	2.36	5.78	5.78	1406	1406		Master Protein	Master Protein	Master Protein	Master Protein	Master Protein
1454	Q3UJB9	Enhancer of mRNA-decapping protein 4 OS	NONE		FALSE	FALSE	FALSE	FALSE	FALSE	FALSE	FALSE	FALSE					152.4			152.4	152.4	3	3		High	Medium	Medium	High	High	High	High	High					5.78	2.11	2.36	5.78	5.78	1406	1406		Master Protein	Master Protein	Master Protein	Master Protein	Master Protein
1455	Q3UJD6	Ubiquitin carboxyl-terminal hydrolase 19 OS	NONE																	150.5	150.5	1	1																	6.38	6.38	1360	1360
1456	Q3UJD6	Ubiquitin carboxyl-terminal hydrolase 19 OS=Mus musculus OX=10090 GN=Usp19 PE=1 SV=1	Usp19																	150.5	150.5	1	1																	6.38	6.38	1360	1360
1457	Q3UJV1	Coiled-coil domain-containing protein 61 OS=Mus musculus OX=10090 GN=Ccdc61 PE=1 SV=1	Ccdc61	FALSE	FALSE									2.777	2	2	57.3							High	High									2	3	511	10.49							Master Protein	Master Protein
1458	Q3UKJ7	WD40 repeat-containing protein SMU1 OS=Mus musculus OX=10090 GN=Smu1 PE=2 SV=2	Smu1			FALSE																				High																				Master Protein
1459	Q3UL36	Arginine and glutamate-rich protein 1 OS=Mus musculus OX=10090 GN=Arglu1 PE=1 SV=2	Arglu1		FALSE																				Medium													0							Master Protein
1460	Q3ULD5	Methylcrotonoyl-CoA carboxylase beta chain, mitochondrial OS=Mus musculus OX=10090 GN=Mccc2 PE=1 SV=1	Mccc2	FALSE	FALSE			FALSE	FALSE	FALSE	FALSE	FALSE												High	High			High	High	High	High	High						25.47	11.7					Master Protein	Master Protein			Master Protein	Master Protein
1461	Q3ULF4	Paraplegin OS=Mus musculus OX=10090 GN=Spg7 PE=1 SV=1	Spg7	FALSE	FALSE																			High	High																			Master Protein	Master Protein
1462	Q3UMB9	WASH complex subunit 4 OS	NONE																	136.3	136.3	1	1																	7.37	7.37	1173	1173
1463	Q3UMB9	WASH complex subunit 4 OS=Mus musculus OX=10090 GN=Washc4 PE=1 SV=2	Washc4																	136.3	136.3	1	1																	7.37	7.37	1173	1173
1464	Q3UMF0	Cordon-bleu protein-like 1 OS=Mus musculus OX=10090 GN=Cobll1 PE=1 SV=2	Cobll1						FALSE			FALSE	Master Protein				137.3			137.3	137.3	1	1						High			Medium	0.021				8.16	0		8.16	8.16	1273	1273						Master Protein
1465	Q3UMF0	Cordon-bleu protein-like 1 OS	NONE						FALSE			FALSE	Master Protein				137.3			137.3	137.3	1	1						High			Medium	0.021				8.16	0		8.16	8.16	1273	1273						Master Protein
1466	Q3UMR5	Calcium uniporter protein, mitochondrial OS=Mus musculus OX=10090 GN=Mcu PE=1 SV=2	Mcu	FALSE	FALSE	FALSE	FALSE		FALSE		FALSE	FALSE	Master Protein			1				39.7	39.7	1	1	High	High	High	High		High		High	High	0.021			350				8.56	8.56	350	350	Master Protein	Master Protein	Master Protein	Master Protein		Master Protein
1467	Q3UMR5	Calcium uniporter protein, mitochondrial OS	NONE	FALSE	FALSE	FALSE	FALSE		FALSE		FALSE	FALSE	Master Protein			1				39.7	39.7	1	1	High	High	High	High		High		High	High	0.021			350				8.56	8.56	350	350	Master Protein	Master Protein	Master Protein	Master Protein		Master Protein
1468	Q3UMY5	Echinoderm microtubule-associated protein-like 4 OS	NONE																	110	110	1	1																	6.54	6.54	988	988
1469	Q3UMY5	Echinoderm microtubule-associated protein-like 4 OS=Mus musculus OX=10090 GN=Eml4 PE=1 SV=1	Eml4																	110	110	1	1																	6.54	6.54	988	988
1470	Q3UN04	Ubiquitin carboxyl-terminal hydrolase 30 OS=Mus musculus OX=10090 GN=Usp30 PE=1 SV=1	Usp30	FALSE	FALSE			FALSE		FALSE										58.2	58.2	1	1	High	High			High		High										8.46	8.46	517	517	Master Protein	Master Protein			Master Protein
1471	Q3UN04	Ubiquitin carboxyl-terminal hydrolase 30 OS	NONE	FALSE	FALSE			FALSE		FALSE										58.2	58.2	1	1	High	High			High		High										8.46	8.46	517	517	Master Protein	Master Protein			Master Protein
1472	Q3UPF5	Zinc finger CCCH-type antiviral protein 1 OS=Mus musculus OX=10090 GN=Zc3hav1 PE=1 SV=1	Zc3hav1	FALSE										1.998								1	1	High										1								946	946	Master Protein
1473	Q3UPF5	Zinc finger CCCH-type antiviral protein 1 OS	NONE	FALSE										1.998								1	1	High										1								946	946	Master Protein
1474	Q3UPH7	Rho guanine nucleotide exchange factor 40 OS	NONE																	165	165																			5.55	5.55
1475	Q3UPH7	Rho guanine nucleotide exchange factor 40 OS=Mus musculus OX=10090 GN=Arhgef40 PE=1 SV=1	Arhgef40																	165	165																			5.55	5.55
1476	Q3UPL0	Protein transport protein Sec31A OS=Mus musculus OX=10090 GN=Sec31a PE=1 SV=2	Sec31a	FALSE	FALSE	FALSE														133.5	133.5	3	3	High	High	High														6.76	6.76	1230	1230	Master Protein	Master Protein	Master Protein
1477	Q3UPL0	Protein transport protein Sec31A OS	NONE	FALSE	FALSE	FALSE														133.5	133.5	3	3	High	High	High														6.76	6.76	1230	1230	Master Protein	Master Protein	Master Protein
1478	Q3UQ28	Peroxidasin homolog OS=Mus musculus OX=10090 GN=Pxdn PE=1 SV=2	Pxdn			FALSE																				High																				Master Protein
1479	Q3UQ44	Ras GTPase-activating-like protein IQGAP2 OS	NONE																	180.4	180.4	1	1																	5.64	5.64	1575	1575
1480	Q3UQ44	Ras GTPase-activating-like protein IQGAP2 OS=Mus musculus OX=10090 GN=Iqgap2 PE=1 SV=2	Iqgap2																	180.4	180.4	1	1																	5.64	5.64	1575	1575
1481	Q3UQU0	Bromodomain-containing protein 9 OS=Mus musculus OX=10090 GN=Brd9 PE=1 SV=1	Brd9							FALSE																				High
1482	Q3URK1	Coiled-coil domain-containing protein 190 OS=Mus musculus OX=10090 GN=Ccdc190 PE=2 SV=1	Ccdc190																																				0
1483	Q3URQ0	Testis-expressed protein 10 OS=Mus musculus OX=10090 GN=Tex10 PE=1 SV=1	Tex10	FALSE	FALSE															105.1	105.1	1	1	High	High															9.16	9.16	928	928	Master Protein	Master Protein
1484	Q3URQ0	Testis-expressed protein 10 OS	NONE	FALSE	FALSE															105.1	105.1	1	1	High	High															9.16	9.16	928	928	Master Protein	Master Protein
1485	Q3UTQ8	Cyclin-dependent kinase-like 5 OS=Mus musculus OX=10090 GN=Cdkl5 PE=1 SV=1	Cdkl5													1																				938
1486	Q3UV70	[Pyruvate dehydrogenase [acetyl-transferring]]-phosphatase 1, mitochondrial OS=Mus musculus OX=10090 GN=Pdp1 PE=1 SV=1	Pdp1									FALSE																				High
1487	Q3UVK0	Endoplasmic reticulum metallopeptidase 1 OS=Mus musculus OX=10090 GN=Ermp1 PE=1 SV=2	Ermp1			FALSE																				Medium																				Master Protein
1488	Q3UYV9	Nuclear cap-binding protein subunit 1 OS=Mus musculus OX=10090 GN=Ncbp1 PE=1 SV=2	Ncbp1			FALSE														91.9	91.9					High														6.64	6.64					Master Protein
1489	Q3UYV9	Nuclear cap-binding protein subunit 1 OS	NONE			FALSE														91.9	91.9					High														6.64	6.64					Master Protein
1490	Q3UZ39	Leucine-rich repeat flightless-interacting protein 1 OS=Mus musculus OX=10090 GN=Lrrfip1 PE=1 SV=2	Lrrfip1								FALSE											1	1								High											729	729
1491	Q3UZ39	Leucine-rich repeat flightless-interacting protein 1 OS	NONE								FALSE											1	1								High											729	729
1492	Q3V096	Ankyrin repeat domain-containing protein 42 OS=Mus musculus OX=10090 GN=Ankrd42 PE=1 SV=1	Ankrd42																																			0
1493	Q3V0Q1	Dynein heavy chain 12, axonemal OS=Mus musculus OX=10090 GN=Dnah12 PE=1 SV=2	Dnah12					FALSE		FALSE																		Medium		Medium																		Master Protein
1494	Q3V1H1	Cytoskeleton-associated protein 2 OS	NONE																			1	1																			664	664
1495	Q3V1H1	Cytoskeleton-associated protein 2 OS=Mus musculus OX=10090 GN=Ckap2 PE=1 SV=1	Ckap2																			1	1																			664	664
1496	Q3V1L4	Cytosolic purine 5'-nucleotidase OS=Mus musculus OX=10090 GN=Nt5c2 PE=1 SV=2	Nt5c2			FALSE														64.8	64.8	1	1			High														6.21	6.21	560	560			Master Protein
1497	Q3V1L4	Cytosolic purine 5'-nucleotidase OS	NONE			FALSE														64.8	64.8	1	1			High														6.21	6.21	560	560			Master Protein
1498	Q3V3R1	Monofunctional C1-tetrahydrofolate synthase, mitochondrial OS=Mus musculus OX=10090 GN=Mthfd1l PE=1 SV=2	Mthfd1l	FALSE	FALSE	FALSE	FALSE													105.7	105.7	2	2	High	High	High	High													7.02	7.02	977	977	Master Protein	Master Protein	Master Protein	Master Protein
1499	Q3V3R1	Monofunctional C1-tetrahydrofolate synthase, mitochondrial OS	NONE	FALSE	FALSE	FALSE	FALSE													105.7	105.7	2	2	High	High	High	High													7.02	7.02	977	977	Master Protein	Master Protein	Master Protein	Master Protein
1500	Q41975	Probable aquaporin TIP2-2 OS=Arabidopsis thaliana OX=3702 GN=TIP2-2 PE=1 SV=2	TIP2																																			0
1501	Q42472	Glutamate decarboxylase 2 OS=Arabidopsis thaliana OX=3702 GN=GAD2 PE=1 SV=1	GAD2										Master Protein				56.1																0.036				5.4
1502	Q42536	Protochlorophyllide reductase A, chloroplastic OS=Arabidopsis thaliana OX=3702 GN=PORA PE=1 SV=2	PORA					FALSE																				Medium																				Master Protein
1503	Q497V5	S1 RNA-binding domain-containing protein 1 OS=Mus musculus OX=10090 GN=Srbd1 PE=2 SV=3	Srbd1		FALSE																				Medium																				Master Protein
1504	Q4FZF3	Probable ATP-dependent RNA helicase DDX49 OS=Mus musculus OX=10090 GN=Ddx49 PE=2 SV=1	Ddx49		FALSE															54.1	54.1	1	1		High															8.78	8.78	480	480		Master Protein
1505	Q4FZF3	Probable ATP-dependent RNA helicase DDX49 OS	NONE		FALSE															54.1	54.1	1	1		High															8.78	8.78	480	480		Master Protein
1506	Q4JIM5	Tyrosine-protein kinase ABL2 OS	NONE																	128.1	128.1																			7.84	7.84
1507	Q4JIM5	Tyrosine-protein kinase ABL2 OS=Mus musculus OX=10090 GN=Abl2 PE=1 SV=1	Abl2																	128.1	128.1																			7.84	7.84
1508	Q4JK73	Estradiol 17-beta-dehydrogenase 11 OS	NONE																	32.9	32.9																			9.09	9.09
1509	Q4JK73	Estradiol 17-beta-dehydrogenase 11 OS=Macaca fascicularis OX=9541 GN=HSD17B11 PE=2 SV=1	HSD17B11																	32.9	32.9																			9.09	9.09
1510	Q4PZA2	Endothelin-converting enzyme 1 OS=Mus musculus OX=10090 GN=Ece1 PE=1 SV=1	Ece1			FALSE																				High																				Master Protein
1511	Q4R3C7	Mitochondrial import receptor subunit TOM22 homolog OS=Macaca fascicularis OX=9541 GN=TOMM22 PE=2 SV=3	TOMM22	FALSE	FALSE																			High	High																			Master Protein	Master Protein
1512	Q4R3P6	Leucine-rich repeat-containing protein 40 OS=Macaca fascicularis OX=9541 GN=LRRC40 PE=2 SV=1	LRRC40																			1	1																			602	602
1513	Q4R3Q1	Eukaryotic initiation factor 4A-III OS=Macaca fascicularis OX=9541 GN=EIF4A3 PE=2 SV=3	EIF4A3	FALSE				FALSE		FALSE										46.8	46.8			High				Medium		High										6.73	6.73			Master Protein				Master Protein
1514	Q4R3Q1	Eukaryotic initiation factor 4A-III OS	NONE	FALSE				FALSE		FALSE										46.8	46.8			High				Medium		High										6.73	6.73			Master Protein				Master Protein
1515	Q4R3X5	Histone H2A.J OS=Macaca fascicularis OX=9541 GN=H2AFJ PE=2 SV=1	H2AFJ				FALSE																				High																				Master Protein
1516	Q4R4M6	Heterogeneous nuclear ribonucleoprotein K OS=Macaca fascicularis OX=9541 GN=HNRNPK PE=2 SV=1	HNRNPK	FALSE	FALSE	FALSE	FALSE	FALSE	FALSE									25		51	51	1	1	High	High	High	High	High	High											5.33	5.33	464	464	Master Protein	Master Protein	Master Protein	Master Protein	Master Protein	Master Protein
1517	Q4R4M6	Heterogeneous nuclear ribonucleoprotein K OS	NONE	FALSE	FALSE	FALSE	FALSE	FALSE	FALSE									25		51	51	1	1	High	High	High	High	High	High											5.33	5.33	464	464	Master Protein	Master Protein	Master Protein	Master Protein	Master Protein	Master Protein
1518	Q4R4N7	Neutral alpha-glucosidase AB OS=Macaca fascicularis OX=9541 GN=GANAB PE=2 SV=1	GANAB				FALSE																				High																				Master Protein
1519	Q4R4P1	Heat shock protein HSP 90-alpha OS=Macaca fascicularis OX=9541 GN=HSP90AA1 PE=2 SV=3	HSP90AA1		FALSE	FALSE	FALSE																		High	High	High																		Master Protein	Master Protein	Master Protein
1520	Q4R4P3	Calcyclin-binding protein OS=Macaca fascicularis OX=9541 GN=CACYBP PE=2 SV=1	CACYBP			FALSE																				Medium																				Master Protein
1521	Q4R4P5	Calcipressin-2 OS	NONE																	22.1	22.1																			6.55	6.55
1522	Q4R4P5	Calcipressin-2 OS=Macaca fascicularis OX=9541 GN=RCAN2 PE=2 SV=1	RCAN2																	22.1	22.1																			6.55	6.55
1523	Q4R4R0	26S proteasome regulatory subunit 7 OS=Macaca fascicularis OX=9541 GN=PSMC2 PE=2 SV=3	PSMC2	FALSE		FALSE	FALSE													48.6	48.6	7	7	Medium		High	High													5.95	5.95	433	433	Master Protein		Master Protein	Master Protein
1524	Q4R4R0	26S proteasome regulatory subunit 7 OS	NONE	FALSE		FALSE	FALSE													48.6	48.6	7	7	Medium		High	High													5.95	5.95	433	433	Master Protein		Master Protein	Master Protein
1525	Q4R4R7	Ribose-phosphate pyrophosphokinase 2 OS=Macaca fascicularis OX=9541 GN=PRPS2 PE=2 SV=3	PRPS2	FALSE		FALSE	FALSE																	High		High	Medium																	Master Protein		Master Protein	Master Protein
1526	Q4R4R9	Ras-related protein Rab-3A OS=Macaca fascicularis OX=9541 GN=RAB3A PE=2 SV=1	RAB3A															37
1527	Q4R4T5	Heat shock protein HSP 90-beta OS=Macaca fascicularis OX=9541 GN=HSP90AB1 PE=2 SV=1	HSP90AB1	FALSE	FALSE	FALSE	FALSE	FALSE		FALSE	FALSE							110		83.2	83.2	12	12	High	High	High	High	High		High	High									5.03	5.03	724	724	Master Protein	Master Protein	Master Protein	Master Protein	Master Protein
1528	Q4R4T5	Heat shock protein HSP 90-beta OS	NONE	FALSE	FALSE	FALSE	FALSE	FALSE		FALSE	FALSE							110		83.2	83.2	12	12	High	High	High	High	High		High	High									5.03	5.03	724	724	Master Protein	Master Protein	Master Protein	Master Protein	Master Protein
1529	Q4R4T6	Probable ATP-dependent RNA helicase DDX28 OS	NONE																			1	1																			546	546
1530	Q4R4T6	Probable ATP-dependent RNA helicase DDX28 OS=Macaca fascicularis OX=9541 GN=DDX28 PE=2 SV=1	DDX28																			1	1																			546	546
1531	Q4R4U3	Ribose-phosphate pyrophosphokinase 1 OS	NONE																	34.8	34.8	1	1																	6.98	6.98	318	318
1532	Q4R4U3	Ribose-phosphate pyrophosphokinase 1 OS=Macaca fascicularis OX=9541 GN=PRPS1 PE=2 SV=1	PRPS1																	34.8	34.8	1	1																	6.98	6.98	318	318
1533	Q4R4U9	Serine--tRNA ligase, cytoplasmic OS=Macaca fascicularis OX=9541 GN=SARS PE=2 SV=3	SARS	FALSE	FALSE					FALSE										58.7	58.7	1	1	High	Medium					High										6.32	6.32	514	514	Master Protein	Master Protein
1534	Q4R4X6	Ras-related protein Rab-2A OS=Macaca fascicularis OX=9541 GN=RAB2A PE=2 SV=1	RAB2A		FALSE																				High																				Master Protein
1535	Q4R4Y9	Eukaryotic initiation factor 4A-II OS=Macaca fascicularis OX=9541 GN=EIF4A2 PE=2 SV=1	EIF4A2				FALSE				FALSE																High				Medium																Master Protein
1536	Q4R517	Succinate--CoA ligase [ADP-forming] subunit beta, mitochondrial OS=Macaca fascicularis OX=9541 GN=SUCLA2 PE=2 SV=1	SUCLA2				FALSE													49.9	49.9						Medium													6.57	6.57						Master Protein
1537	Q4R517	Succinate--CoA ligase [ADP-forming] subunit beta, mitochondrial OS	NONE				FALSE													49.9	49.9						Medium													6.57	6.57						Master Protein
1538	Q4R518	Calcium uptake protein 1, mitochondrial OS=Macaca fascicularis OX=9541 GN=MICU1 PE=2 SV=2	MICU1			FALSE	FALSE																			High	High																			Master Protein	Master Protein
1539	Q4R520	Endoplasmin OS	NONE																			1	1																			804	804
1540	Q4R520	Endoplasmin OS=Macaca fascicularis OX=9541 GN=HSP90B1 PE=2 SV=1	HSP90B1																			1	1																			804	804
1541	Q4R534	Gamma-aminobutyric acid receptor subunit alpha-1 OS=Macaca fascicularis OX=9541 GN=GABRA1 PE=2 SV=1	GABRA1		FALSE																				Medium																				Master Protein
1542	Q4R542	Cytochrome c oxidase subunit NDUFA4 OS=Macaca fascicularis OX=9541 GN=NDUFA4 PE=3 SV=1	NDUFA4				FALSE																				Medium																				Master Protein
1543	Q4R559	Aspartate aminotransferase, mitochondrial OS=Macaca fascicularis OX=9541 GN=GOT2 PE=2 SV=1	GOT2			FALSE																				Medium																				Master Protein
1544	Q4R592	Guanine nucleotide-binding protein G(i) subunit alpha-2 OS=Macaca fascicularis OX=9541 GN=GNAI2 PE=2 SV=3	GNAI2	FALSE	FALSE																			High	High																			Master Protein	Master Protein
1545	Q4R596	Adenosylhomocysteinase OS=Macaca fascicularis OX=9541 GN=AHCY PE=2 SV=3	AHCY																			3	3																			432	432
1546	Q4R5B6	L-lactate dehydrogenase B chain OS=Macaca fascicularis OX=9541 GN=LDHB PE=2 SV=3	LDHB		FALSE																				High																				Master Protein
1547	Q4R5C0	Cofilin-1 OS=Macaca fascicularis OX=9541 GN=CFL1 PE=2 SV=3	CFL1	FALSE	FALSE	FALSE	FALSE																	High	High	High	High																	Master Protein	Master Protein	Master Protein	Master Protein
1548	Q4R5D9	YTH domain-containing family protein 2 OS=Macaca fascicularis OX=9541 GN=YTHDF2 PE=2 SV=1	YTHDF2		FALSE																				High																				Master Protein
1549	Q4R5H5	40S ribosomal protein S24 OS=Macaca fascicularis OX=9541 GN=RPS24 PE=2 SV=1	RPS24	FALSE	FALSE		FALSE																	High	High		High																	Master Protein	Master Protein		Master Protein
1550	Q4R5H9	V-type proton ATPase subunit C 1 OS=Macaca fascicularis OX=9541 GN=ATP6V1C1 PE=2 SV=1	ATP6V1C1	FALSE		FALSE														43.9	43.9	2	2	High		Medium														7.46	7.46	382	382	Master Protein		Master Protein
1551	Q4R5H9	V-type proton ATPase subunit C 1 OS	NONE	FALSE		FALSE														43.9	43.9	2	2	High		Medium														7.46	7.46	382	382	Master Protein		Master Protein
1552	Q4R5L2	Alpha-enolase OS=Macaca fascicularis OX=9541 GN=ENO1 PE=2 SV=1	ENO1	FALSE			FALSE	FALSE																High			High	High																Master Protein			Master Protein	Master Protein
1553	Q4R5L5	Annexin A7 OS=Macaca fascicularis OX=9541 GN=ANXA7 PE=2 SV=1	ANXA7	FALSE	FALSE																			High	High																			Master Protein	Master Protein
1554	Q4R5M0	60S ribosomal protein L5 OS	NONE																	34.3	34.3																			9.77	9.77
1555	Q4R5M0	60S ribosomal protein L5 OS=Macaca fascicularis OX=9541 GN=RPL5 PE=2 SV=3	RPL5																	34.3	34.3																			9.77	9.77
1556	Q4R5P1	Ras-related protein Rab-8A OS=Macaca fascicularis OX=9541 GN=RAB8A PE=2 SV=1	RAB8A			FALSE	FALSE												77	23.7	23.7	2	2			High	High													9.07	9.07	207	207			Master Protein	Master Protein
1557	Q4R5P1	Ras-related protein Rab-8A OS	NONE			FALSE	FALSE												77	23.7	23.7	2	2			High	High													9.07	9.07	207	207			Master Protein	Master Protein
1558	Q4R5P3	60S ribosomal protein L10a OS=Macaca fascicularis OX=9541 GN=RPL10A PE=2 SV=3	RPL10A			FALSE	FALSE																			High	High																			Master Protein	Master Protein
1559	Q4R5P6	Cytoplasmic dynein 1 light intermediate chain 2 OS=Macaca fascicularis OX=9541 GN=DYNC1LI2 PE=2 SV=1	DYNC1LI2																25	54	54																			6.38	6.38
1560	Q4R5P6	Cytoplasmic dynein 1 light intermediate chain 2 OS	NONE																25	54	54																			6.38	6.38
1561	Q4R5P9	60S ribosomal protein L4 OS=Macaca fascicularis OX=9541 GN=RPL4 PE=2 SV=1	RPL4	FALSE	FALSE	FALSE	FALSE	FALSE	FALSE															High	High	High	High	High	High															Master Protein	Master Protein	Master Protein	Master Protein	Master Protein	Master Protein
1562	Q4R5Y8	Ubiquitin-conjugating enzyme E2 G1 OS=Macaca fascicularis OX=9541 GN=UBE2G1 PE=2 SV=1	UBE2G1				FALSE																				Medium																				Master Protein
1563	Q4R646	Isoleucine--tRNA ligase, mitochondrial (Fragment) OS=Macaca fascicularis OX=9541 GN=IARS2 PE=2 SV=2	IARS2			FALSE	FALSE												30							High	High																			Master Protein	Master Protein
1564	Q4R6E3	Inositol-3-phosphate synthase 1 OS=Macaca fascicularis OX=9541 GN=ISYNA1 PE=2 SV=1	ISYNA1		FALSE																				High																				Master Protein
1565	Q4R6J2	Heat shock 70 kDa protein 14 OS	NONE																			1	1																			509	509
1566	Q4R6J2	Heat shock 70 kDa protein 14 OS=Macaca fascicularis OX=9541 GN=HSPA14 PE=2 SV=1	HSPA14																			1	1																			509	509
1567	Q4R6M5	Probable ATP-dependent RNA helicase DDX5 OS=Macaca fascicularis OX=9541 GN=DDX5 PE=2 SV=1	DDX5						FALSE										72										High																				Master Protein
1568	Q4R6Q3	Actin-like protein 7A OS	NONE																	48.7	48.7	1	1																	7.43	7.43	435	435
1569	Q4R6Q3	Actin-like protein 7A OS=Macaca fascicularis OX=9541 GN=ACTL7A PE=2 SV=1	ACTL7A																	48.7	48.7	1	1																	7.43	7.43	435	435
1570	Q4R6V2	T-complex protein 1 subunit epsilon OS=Macaca fascicularis OX=9541 GN=CCT5 PE=2 SV=1	CCT5	FALSE																				High																				Master Protein
1571	Q4R6Y7	Clusterin-associated protein 1 OS=Macaca fascicularis OX=9541 GN=CLUAP1 PE=2 SV=1	CLUAP1	FALSE																				Medium																				Master Protein
1572	Q4R707	Protein spire homolog 1 OS=Macaca fascicularis OX=9541 GN=SPIRE1 PE=2 SV=1	SPIRE1	FALSE																				Medium																				Master Protein
1573	Q4R755	Glycerol-3-phosphate dehydrogenase, mitochondrial OS=Macaca fascicularis OX=9541 GN=GPD2 PE=2 SV=1	GPD2	FALSE																				High																				Master Protein
1574	Q4R779	Nucleolar protein 58 OS=Macaca fascicularis OX=9541 GN=NOP58 PE=2 SV=1	NOP58	FALSE	FALSE			FALSE	FALSE	FALSE	FALSE									59.6	59.6	1	1	High	High			High	High	High	High									8.87	8.87	530	530	Master Protein	Master Protein			Master Protein	Master Protein
1575	Q4R779	Nucleolar protein 58 OS	NONE	FALSE	FALSE			FALSE	FALSE	FALSE	FALSE									59.6	59.6	1	1	High	High			High	High	High	High									8.87	8.87	530	530	Master Protein	Master Protein			Master Protein	Master Protein
1576	Q4R7D5	Protein FAM227B OS=Macaca fascicularis OX=9541 GN=FAM227B PE=2 SV=1	FAM227B			FALSE																				Medium																				Master Protein
1577	Q4R7H4	Nitric oxide synthase-interacting protein OS=Macaca fascicularis OX=9541 GN=NOSIP PE=2 SV=1	NOSIP	FALSE																				Medium																				Master Protein
1578	Q4R7H5	Elongation factor 1-gamma OS=Macaca fascicularis OX=9541 GN=EEF1G PE=2 SV=1	EEF1G			FALSE																				High																				Master Protein
1579	Q4R7K7	E3 ubiquitin-protein ligase BRE1B OS=Macaca fascicularis OX=9541 GN=RNF40 PE=2 SV=1	RNF40		FALSE																				Medium																				Master Protein
1580	Q4R7L5	ATP-dependent RNA helicase DDX1 OS=Macaca fascicularis OX=9541 GN=DDX1 PE=2 SV=1	DDX1				FALSE																				High																				Master Protein
1581	Q4R7L8	Peroxisomal NADH pyrophosphatase NUDT12 OS	NONE																	52.1	52.1																			6.71	6.71
1582	Q4R7L8	Peroxisomal NADH pyrophosphatase NUDT12 OS=Macaca fascicularis OX=9541 GN=NUDT12 PE=2 SV=1	NUDT12																	52.1	52.1																			6.71	6.71
1583	Q4R7Q5	PRKCA-binding protein OS=Macaca fascicularis OX=9541 GN=PICK1 PE=2 SV=1	PICK1	FALSE																				Medium																				Master Protein
1584	Q4R7U2	Cysteine and histidine-rich domain-containing protein 1 OS=Macaca fascicularis OX=9541 GN=CHORDC1 PE=2 SV=1	CHORDC1	FALSE	FALSE																			High	High																			Master Protein	Master Protein
1585	Q4R7Y2	60S ribosomal protein L10 OS=Macaca fascicularis OX=9541 GN=RPL10 PE=2 SV=1	RPL10								FALSE																				High
1586	Q4R7Y8	Basal body-orientation factor 1 OS	NONE																			1	1																			529	529
1587	Q4R7Y8	Basal body-orientation factor 1 OS=Macaca fascicularis OX=9541 GN=BBOF1 PE=2 SV=2	BBOF1																			1	1																			529	529
1588	Q4R8L2	Large subunit GTPase 1 homolog OS=Macaca fascicularis OX=9541 GN=LSG1 PE=2 SV=1	LSG1	FALSE																				High																				Master Protein
1589	Q4R8M0	ADP/ATP translocase 4 OS=Macaca fascicularis OX=9541 GN=SLC25A31 PE=2 SV=1	SLC25A31				FALSE													35.1	35.1						High													9.89	9.89						Master Protein
1590	Q4R8M0	ADP/ATP translocase 4 OS	NONE				FALSE													35.1	35.1						High													9.89	9.89						Master Protein
1591	Q4R8N7	Stress-induced-phosphoprotein 1 OS	NONE																	62.6	62.6	1	1																	6.98	6.98	543	543
1592	Q4R8N7	Stress-induced-phosphoprotein 1 OS=Macaca fascicularis OX=9541 GN=STIP1 PE=2 SV=1	STIP1																	62.6	62.6	1	1																	6.98	6.98	543	543
1593	Q4R8R4	Eukaryotic translation initiation factor 3 subunit D OS=Macaca fascicularis OX=9541 GN=EIF3D PE=2 SV=1	EIF3D	FALSE		FALSE		FALSE											22					High		High		High																Master Protein		Master Protein		Master Protein
1594	Q4R8X0	Nuclear receptor-binding protein OS=Macaca fascicularis OX=9541 GN=NRBP1 PE=2 SV=1	NRBP1			FALSE																				High																				Master Protein
1595	Q4R8X3	Ras-related protein Rab-1B OS=Macaca fascicularis OX=9541 GN=RAB1B PE=2 SV=1	RAB1B	FALSE	FALSE																			High	High																			Master Protein	Master Protein
1596	Q4R963	T-complex protein 1 subunit gamma OS=Macaca fascicularis OX=9541 GN=CCT3 PE=2 SV=1	CCT3	FALSE	FALSE	FALSE	FALSE											21		60.4	60.4	1	1	High	High	High	High													6.64	6.64	545	545	Master Protein	Master Protein	Master Protein	Master Protein
1597	Q4R964	Probable allantoicase OS=Macaca fascicularis OX=9541 GN=ALLC PE=2 SV=1	ALLC		FALSE																				Medium																				Master Protein
1598	Q4U2R1	E3 ubiquitin-protein ligase HERC2 OS=Mus musculus OX=10090 GN=Herc2 PE=1 SV=3	Herc2														527.1																				6.27
1599	Q4VA53	Sister chromatid cohesion protein PDS5 homolog B OS=Mus musculus OX=10090 GN=Pds5b PE=1 SV=1	Pds5b	FALSE	FALSE	FALSE														164.3	164.3	1	1	High	High	High														8.5	8.5	1446	1446	Master Protein	Master Protein	Master Protein
1600	Q4VA53	Sister chromatid cohesion protein PDS5 homolog B OS	NONE	FALSE	FALSE	FALSE														164.3	164.3	1	1	High	High	High														8.5	8.5	1446	1446	Master Protein	Master Protein	Master Protein
1601	Q4VA55	PWWP domain-containing DNA repair factor 3B OS=Mus musculus OX=10090 GN=Pwwp3b PE=1 SV=2	Pwwp3b					FALSE																				Medium																				Master Protein
1602	Q4VAA2	Protein CDV3 OS	NONE																	29.7	29.7																			6.1	6.1
1603	Q4VAA2	Protein CDV3 OS=Mus musculus OX=10090 GN=Cdv3 PE=1 SV=2	Cdv3																	29.7	29.7																			6.1	6.1
1604	Q4VBE8	WD repeat-containing protein 18 OS=Mus musculus OX=10090 GN=Wdr18 PE=1 SV=1	Wdr18									FALSE		1.779																		High		4
1605	Q501F9	Probable protein phosphatase 2C 67 OS	NONE																			1	1																			370	370
1606	Q501F9	Probable protein phosphatase 2C 67 OS=Arabidopsis thaliana OX=3702 GN=At5g02760 PE=2 SV=1	At5g02760																			1	1																			370	370
1607	Q501G5	F-box protein At5g03100 OS=Arabidopsis thaliana OX=3702 GN=At5g03100 PE=2 SV=1	At5g03100			FALSE	FALSE																			Medium	High																			Master Protein	Master Protein
1608	Q501J6	Probable ATP-dependent RNA helicase DDX17 OS=Mus musculus OX=10090 GN=Ddx17 PE=1 SV=1	Ddx17				FALSE									1											High									650											Master Protein
1609	Q501J7	Phosphatase and actin regulator 4 OS=Mus musculus OX=10090 GN=Phactr4 PE=1 SV=2	Phactr4																	76.6	76.6	1	1															0		6.48	6.48	694	694
1610	Q501J7	Phosphatase and actin regulator 4 OS	NONE																	76.6	76.6	1	1															0		6.48	6.48	694	694
1611	Q52KB6	C2 domain-containing protein 3 OS=Mus musculus OX=10090 GN=C2cd3 PE=1 SV=3	C2cd3	FALSE	FALSE			FALSE	FALSE	FALSE	FALSE		Master Protein	6.519		1	255.2							High	High			High	High	High	High		0	3		2323	6.95							Master Protein	Master Protein			Master Protein	Master Protein
1612	Q52KR3	Protein prune homolog 2 OS=Mus musculus OX=10090 GN=Prune2 PE=1 SV=2	Prune2					FALSE	FALSE	FALSE	FALSE																	High	High	High	High																	Master Protein	Master Protein
1613	Q569L8	Centromere protein J OS=Mus musculus OX=10090 GN=Cenpj PE=2 SV=2	Cenpj		FALSE																				Medium																				Master Protein
1614	Q569Z5	Probable ATP-dependent RNA helicase DDX46 OS	NONE																	117.4	117.4	1	1																	9.26	9.26	1032	1032
1615	Q569Z5	Probable ATP-dependent RNA helicase DDX46 OS=Mus musculus OX=10090 GN=Ddx46 PE=1 SV=2	Ddx46																	117.4	117.4	1	1																	9.26	9.26	1032	1032
1616	Q569Z6	Thyroid hormone receptor-associated protein 3 OS=Mus musculus OX=10090 GN=Thrap3 PE=1 SV=1	Thrap3			FALSE	FALSE															1	1			High	High															951	951			Master Protein	Master Protein
1617	Q569Z6	Thyroid hormone receptor-associated protein 3 OS	NONE			FALSE	FALSE															1	1			High	High															951	951			Master Protein	Master Protein
1618	Q58A65	C-Jun-amino-terminal kinase-interacting protein 4 OS=Mus musculus OX=10090 GN=Spag9 PE=1 SV=2	Spag9											0.518								1	1											2								1321	1321
1619	Q58A65	C-Jun-amino-terminal kinase-interacting protein 4 OS	NONE											0.518								1	1											2								1321	1321
1620	Q5AG71	Serine/threonine-protein kinase HSL1 OS=Candida albicans (strain SC5314 / ATCC MYA-2876) OX=237561 GN=HSL1 PE=1 SV=2	HSL1			FALSE																				Medium																				Master Protein
1621	Q5APR8	Serine/threonine-protein kinase CLA4 OS	NONE																			1	1																			976	976
1622	Q5APR8	Serine/threonine-protein kinase CLA4 OS=Candida albicans (strain SC5314 / ATCC MYA-2876) OX=237561 GN=CLA4 PE=1 SV=1	CLA4																			1	1																			976	976
1623	Q5BPT4	VIN3-like protein 3 OS=Arabidopsis thaliana OX=3702 GN=VIL3 PE=2 SV=1	VIL3													1																				529
1624	Q5DTU0	Actin filament-associated protein 1-like 2 OS=Mus musculus OX=10090 GN=Afap1l2 PE=1 SV=2	Afap1l2						FALSE																				High																				Master Protein
1625	Q5DTX6	Junctional protein associated with coronary artery disease OS=Mus musculus OX=10090 GN=Jcad PE=1 SV=2	Jcad	FALSE	FALSE			FALSE	FALSE	FALSE	FALSE	FALSE	Master Protein	8.677	2	1	144.7							High	High			High	High	High	High	High	0	3	2	1320	6.52	5.6	0					Master Protein	Master Protein			Master Protein	Master Protein
1626	Q5DTZ0	Protein NYNRIN OS=Mus musculus OX=10090 GN=Nynrin PE=2 SV=2	Nynrin						FALSE																				Medium																				Master Protein
1627	Q5E924	Glyceraldehyde-3-phosphate dehydrogenase GAPCP2, chloroplastic OS=Arabidopsis thaliana OX=3702 GN=GAPCP2 PE=2 SV=1	GAPCP2	FALSE			FALSE					FALSE			2		44.8			44.8	44.8			High			High					High			2		8.62			8.62	8.62			Master Protein			Master Protein
1628	Q5E924	Glyceraldehyde-3-phosphate dehydrogenase GAPCP2, chloroplastic OS	NONE	FALSE			FALSE					FALSE			2		44.8			44.8	44.8			High			High					High			2		8.62			8.62	8.62			Master Protein			Master Protein
1629	Q5EAE9	RING-H2 finger protein ATL43 OS=Arabidopsis thaliana OX=3702 GN=ATL43 PE=2 SV=2	ATL43								FALSE																				Medium
1630	Q5EE38	Adrenocortical dysplasia protein OS=Mus musculus OX=10090 GN=Acd PE=1 SV=1	Acd														44.7																				5.27
1631	Q5F285	Transmembrane protein 256 OS	NONE																	11.6	11.6																			8.94	8.94
1632	Q5F285	Transmembrane protein 256 OS=Mus musculus OX=10090 GN=Tmem256 PE=1 SV=1	Tmem256																	11.6	11.6																			8.94	8.94
1633	Q5F2E7	Nuclear fragile X mental retardation-interacting protein 2 OS	NONE																	75.6	75.6	1	1																	8.7	8.7	692	692
1634	Q5F2E7	Nuclear fragile X mental retardation-interacting protein 2 OS=Mus musculus OX=10090 GN=Nufip2 PE=1 SV=1	Nufip2																	75.6	75.6	1	1																	8.7	8.7	692	692
1635	Q5FWK3	Rho GTPase-activating protein 1 OS	NONE																			1	1																			439	439
1636	Q5FWK3	Rho GTPase-activating protein 1 OS=Mus musculus OX=10090 GN=Arhgap1 PE=1 SV=1	Arhgap1																			1	1																			439	439
1637	Q5G266	Neurotrypsin OS=Trachypithecus phayrei OX=61618 GN=PRSS12 PE=3 SV=1	PRSS12		FALSE																				Medium																				Master Protein
1638	Q5H8C4	Vacuolar protein sorting-associated protein 13A OS	NONE																	359.2	359.2	1	1																	6.19	6.19	3166	3166
1639	Q5H8C4	Vacuolar protein sorting-associated protein 13A OS=Mus musculus OX=10090 GN=Vps13a PE=1 SV=1	Vps13a																	359.2	359.2	1	1																	6.19	6.19	3166	3166
1640	Q5I012	Putative sodium-coupled neutral amino acid transporter 10 OS=Mus musculus OX=10090 GN=Slc38a10 PE=1 SV=2	Slc38a10		FALSE																				High																				Master Protein
1641	Q5IFJ7	60S ribosomal protein L9 OS=Macaca fascicularis OX=9541 GN=RPL9 PE=2 SV=1	RPL9															60	50
1642	Q5IR70	Cancer-associated gene 1 protein homolog OS=Mus musculus OX=10090 GN=Cage1 PE=1 SV=2	Cage1			FALSE																				Medium																				Master Protein
1643	Q5M729	Dihydrolipoyllysine-residue acetyltransferase component 3 of pyruvate dehydrogenase complex, mitochondrial OS=Arabidopsis thaliana OX=3702 GN=At1g54220 PE=1 SV=1	At1g54220							FALSE																				Medium
1644	Q5M8N0	CB1 cannabinoid receptor-interacting protein 1 OS=Mus musculus OX=10090 GN=Cnrip1 PE=1 SV=1	Cnrip1														18.6																				7.96
1645	Q5MFV6	Probable pectinesterase/pectinesterase inhibitor VGDH2 OS=Arabidopsis thaliana OX=3702 GN=VGDH2 PE=2 SV=2	VGDH2	FALSE																				High																				Master Protein
1646	Q5NC05	Transcription termination factor 2 OS	NONE																	125.5	125.5																			8.9	8.9
1647	Q5NC05	Transcription termination factor 2 OS=Mus musculus OX=10090 GN=Ttf2 PE=1 SV=2	Ttf2																	125.5	125.5																			8.9	8.9
1648	Q5PR68	Centrosomal protein of 112 kDa OS=Mus musculus OX=10090 GN=Cep112 PE=2 SV=2	Cep112	FALSE					FALSE		FALSE													High					Medium		Medium													Master Protein					Master Protein
1649	Q5PRF0	HEAT repeat-containing protein 5A OS=Mus musculus OX=10090 GN=Heatr5a PE=1 SV=2	Heatr5a	FALSE	FALSE																			High	High																			Master Protein	Master Protein
1650	Q5Q0E2	Cysteine-rich repeat secretory protein 9 OS=Arabidopsis thaliana OX=3702 GN=CRRSP9 PE=2 SV=1	CRRSP9																																				0
1651	Q5RJG1	Nucleolar protein 10 OS	NONE																	80	80	1	1																	8.19	8.19	687	687
1652	Q5RJG1	Nucleolar protein 10 OS=Mus musculus OX=10090 GN=Nol10 PE=2 SV=1	Nol10																	80	80	1	1																	8.19	8.19	687	687
1653	Q5SF07	Insulin-like growth factor 2 mRNA-binding protein 2 OS=Mus musculus OX=10090 GN=Igf2bp2 PE=1 SV=1	Igf2bp2	FALSE	FALSE	FALSE	FALSE					FALSE		2.562	1	1	65.5			65.5	65.5	6	6	High	High	High	High					Medium		6	1	592	8.03			8.03	8.03	592	592	Master Protein	Master Protein	Master Protein	Master Protein
1654	Q5SF07	Insulin-like growth factor 2 mRNA-binding protein 2 OS	NONE	FALSE	FALSE	FALSE	FALSE					FALSE		2.562	1	1	65.5			65.5	65.5	6	6	High	High	High	High					Medium		6	1	592	8.03			8.03	8.03	592	592	Master Protein	Master Protein	Master Protein	Master Protein
1655	Q5SNZ0	Girdin OS	NONE																	215.8	215.8	1	1																	6.24	6.24	1873	1873
1656	Q5SNZ0	Girdin OS=Mus musculus OX=10090 GN=Ccdc88a PE=1 SV=2	Ccdc88a																	215.8	215.8	1	1																	6.24	6.24	1873	1873
1657	Q5SQM0	Echinoderm microtubule-associated protein-like 6 OS=Mus musculus OX=10090 GN=Eml6 PE=2 SV=1	Eml6			FALSE	FALSE																			Medium	Medium																			Master Protein	Master Protein
1658	Q5SSI6	U3 small nucleolar RNA-associated protein 18 homolog OS=Mus musculus OX=10090 GN=Utp18 PE=1 SV=1	Utp18	FALSE	FALSE									1.288						61.2	61.2			High	High									2						8.78	8.78			Master Protein	Master Protein
1659	Q5SSI6	U3 small nucleolar RNA-associated protein 18 homolog OS	NONE	FALSE	FALSE									1.288						61.2	61.2			High	High									2						8.78	8.78			Master Protein	Master Protein
1660	Q5SSW2	Proteasome activator complex subunit 4 OS=Mus musculus OX=10090 GN=Psme4 PE=1 SV=1	Psme4			FALSE																				Medium																				Master Protein
1661	Q5SSZ5	Tensin-3 OS=Mus musculus OX=10090 GN=Tns3 PE=1 SV=1	Tns3						FALSE																				High																				Master Protein
1662	Q5SUQ9	CST complex subunit CTC1 OS=Mus musculus OX=10090 GN=Ctc1 PE=1 SV=2	Ctc1		FALSE				FALSE																High				High																Master Protein				Master Protein
1663	Q5SUR0	Phosphoribosylformylglycinamidine synthase OS	NONE																	144.5	144.5																			5.67	5.67
1664	Q5SUR0	Phosphoribosylformylglycinamidine synthase OS=Mus musculus OX=10090 GN=Pfas PE=1 SV=1	Pfas																	144.5	144.5																			5.67	5.67
1665	Q5SV85	Synergin gamma OS=Mus musculus OX=10090 GN=Synrg PE=1 SV=1	Synrg	FALSE		FALSE	FALSE	FALSE	FALSE	FALSE	FALSE	FALSE	Master Protein	8.01	2	2	139.5			139.5	139.5	9	9	High		High	High	High	High	High	High	High	0	3	2	1306	5.03	22.36	7.52	5.03	5.03	1306	1306	Master Protein		Master Protein	Master Protein	Master Protein	Master Protein
1666	Q5SV85	Synergin gamma OS	NONE	FALSE		FALSE	FALSE	FALSE	FALSE	FALSE	FALSE	FALSE	Master Protein	8.01	2	2	139.5			139.5	139.5	9	9	High		High	High	High	High	High	High	High	0	3	2	1306	5.03	22.36	7.52	5.03	5.03	1306	1306	Master Protein		Master Protein	Master Protein	Master Protein	Master Protein
1667	Q5SWU9	Acetyl-CoA carboxylase 1 OS=Mus musculus OX=10090 GN=Acaca PE=1 SV=1	Acaca	FALSE	FALSE			FALSE	FALSE	FALSE	FALSE	FALSE	Master Protein	283.212	75	61	265.1			265.1	265.1	110	110	High	High			High	High	High	High	High	0	39	119	2345	6.39	299.5	212.6	6.39	6.39	2345	2345	Master Protein	Master Protein			Master Protein	Master Protein
1668	Q5SWU9	Acetyl-CoA carboxylase 1 OS	NONE	FALSE	FALSE			FALSE	FALSE	FALSE	FALSE	FALSE	Master Protein	283.212	75	61	265.1			265.1	265.1	110	110	High	High			High	High	High	High	High	0	39	119	2345	6.39	299.5	212.6	6.39	6.39	2345	2345	Master Protein	Master Protein			Master Protein	Master Protein
1669	Q5SXA9	Protein KIBRA OS=Mus musculus OX=10090 GN=Wwc1 PE=1 SV=1	Wwc1					FALSE	FALSE	FALSE	FALSE																	High	High	High	High																	Master Protein	Master Protein
1670	Q5SYD0	Unconventional myosin-Id OS=Mus musculus OX=10090 GN=Myo1d PE=1 SV=1	Myo1d	FALSE	FALSE															116	116	4	4	High	High															9.41	9.41	1006	1006	Master Protein	Master Protein
1671	Q5SYD0	Unconventional myosin-Id OS	NONE	FALSE	FALSE															116	116	4	4	High	High															9.41	9.41	1006	1006	Master Protein	Master Protein
1672	Q5U405	Transmembrane protease serine 13 OS=Mus musculus OX=10090 GN=Tmprss13 PE=2 SV=2	Tmprss13	FALSE	FALSE	FALSE	FALSE	FALSE	FALSE	FALSE	FALSE	FALSE								59.8	59.8	1	1	High	High	High	High	High	High	High	High	Medium						0		9.01	9.01	543	543	Master Protein	Master Protein	Master Protein	Master Protein	Master Protein	Master Protein
1673	Q5U405	Transmembrane protease serine 13 OS	NONE	FALSE	FALSE	FALSE	FALSE	FALSE	FALSE	FALSE	FALSE	FALSE								59.8	59.8	1	1	High	High	High	High	High	High	High	High	Medium						0		9.01	9.01	543	543	Master Protein	Master Protein	Master Protein	Master Protein	Master Protein	Master Protein
1674	Q5U458	DnaJ homolog subfamily C member 11 OS=Mus musculus OX=10090 GN=Dnajc11 PE=1 SV=2	Dnajc11	FALSE	FALSE	FALSE						FALSE	Master Protein	0.955		1	63.2							High	High	High						High	0.017	1		559	8.32							Master Protein	Master Protein	Master Protein
1675	Q5U462	CUB domain-containing protein 1 OS=Mus musculus OX=10090 GN=Cdcp1 PE=2 SV=1	Cdcp1	FALSE							FALSE													Medium							Medium													Master Protein
1676	Q5U4F6	WD repeat-containing protein 34 OS=Mus musculus OX=10090 GN=Wdr34 PE=1 SV=2	Wdr34																																			0
1677	Q5XG71	Small subunit processome component 20 homolog OS	NONE																			1	1																			2788	2788
1678	Q5XG71	Small subunit processome component 20 homolog OS=Mus musculus OX=10090 GN=Utp20 PE=1 SV=2	Utp20																			1	1																			2788	2788
1679	Q5XJY5	Coatomer subunit delta OS=Mus musculus OX=10090 GN=Arcn1 PE=1 SV=2	Arcn1	FALSE	FALSE	FALSE	FALSE													57.2	57.2	4	4	High	High	High	High													6.21	6.21	511	511	Master Protein	Master Protein	Master Protein	Master Protein
1680	Q5XJY5	Coatomer subunit delta OS	NONE	FALSE	FALSE	FALSE	FALSE													57.2	57.2	4	4	High	High	High	High													6.21	6.21	511	511	Master Protein	Master Protein	Master Protein	Master Protein
1681	Q5XKN4	Protein jagunal homolog 1 OS=Mus musculus OX=10090 GN=Jagn1 PE=1 SV=2	Jagn1	FALSE	FALSE																			High	High																			Master Protein	Master Protein
1682	Q60597	2-oxoglutarate dehydrogenase, mitochondrial OS=Mus musculus OX=10090 GN=Ogdh PE=1 SV=3	Ogdh			FALSE	FALSE																			High	High																			Master Protein	Master Protein
1683	Q60598	Src substrate cortactin OS=Mus musculus OX=10090 GN=Cttn PE=1 SV=2	Cttn	FALSE	FALSE	FALSE	FALSE				FALSE			0.695	1	1				61.2	61.2	6	6	High	High	High	High				High			2	1	546		7.31		5.4	5.4	546	546	Master Protein	Master Protein	Master Protein	Master Protein
1684	Q60598	Src substrate cortactin OS	NONE	FALSE	FALSE	FALSE	FALSE				FALSE			0.695	1	1				61.2	61.2	6	6	High	High	High	High				High			2	1	546		7.31		5.4	5.4	546	546	Master Protein	Master Protein	Master Protein	Master Protein
1685	Q60604	Adseverin OS	NONE																	80.2	80.2	1	1																	5.88	5.88	715	715
1686	Q60604	Adseverin OS=Mus musculus OX=10090 GN=Scin PE=1 SV=3	Scin																	80.2	80.2	1	1																	5.88	5.88	715	715
1687	Q60605	Myosin light polypeptide 6 OS=Mus musculus OX=10090 GN=Myl6 PE=1 SV=3	Myl6	FALSE	FALSE										1	1	16.9							High	High										1	151	4.65							Master Protein	Master Protein
1688	Q60634	Flotillin-2 OS=Mus musculus OX=10090 GN=Flot2 PE=1 SV=2	Flot2				FALSE	FALSE	FALSE	FALSE	FALSE	FALSE										1	1				High	Medium	High	High	High	High						0				428	428				Master Protein	Master Protein	Master Protein
1689	Q60634	Flotillin-2 OS	NONE				FALSE	FALSE	FALSE	FALSE	FALSE	FALSE										1	1				High	Medium	High	High	High	High						0				428	428				Master Protein	Master Protein	Master Protein
1690	Q60668	Heterogeneous nuclear ribonucleoprotein D0 OS=Mus musculus OX=10090 GN=Hnrnpd PE=1 SV=2	Hnrnpd	FALSE	FALSE	FALSE	FALSE		FALSE	FALSE	FALSE	FALSE	Master Protein											High	High	High	High		High	High	High	High	0.005					0						Master Protein	Master Protein	Master Protein	Master Protein		Master Protein
1691	Q60710	Deoxynucleoside triphosphate triphosphohydrolase SAMHD1 OS=Mus musculus OX=10090 GN=Samhd1 PE=1 SV=3	Samhd1	FALSE	FALSE	FALSE	FALSE															1	1	High	High	High	High															658	658	Master Protein	Master Protein	Master Protein	Master Protein
1692	Q60710	Deoxynucleoside triphosphate triphosphohydrolase SAMHD1 OS	NONE	FALSE	FALSE	FALSE	FALSE															1	1	High	High	High	High															658	658	Master Protein	Master Protein	Master Protein	Master Protein
1693	Q60715	Prolyl 4-hydroxylase subunit alpha-1 OS=Mus musculus OX=10090 GN=P4ha1 PE=1 SV=2	P4ha1			FALSE	FALSE																			High	High																			Master Protein	Master Protein
1694	Q60737	Casein kinase II subunit alpha OS=Mus musculus OX=10090 GN=Csnk2a1 PE=1 SV=2	Csnk2a1			FALSE																				High																				Master Protein
1695	Q60749	KH domain-containing, RNA-binding, signal transduction-associated protein 1 OS=Mus musculus OX=10090 GN=Khdrbs1 PE=1 SV=2	Khdrbs1										Master Protein	0.663		1																	0.017	9		443
1696	Q60766	Immunity-related GTPase family M protein 1 OS=Mus musculus OX=10090 GN=Irgm1 PE=1 SV=1	Irgm1	FALSE	FALSE	FALSE	FALSE													46.5	46.5	1	1	High	High	High	High													8.28	8.28	409	409	Master Protein	Master Protein	Master Protein	Master Protein
1697	Q60766	Immunity-related GTPase family M protein 1 OS	NONE	FALSE	FALSE	FALSE	FALSE													46.5	46.5	1	1	High	High	High	High													8.28	8.28	409	409	Master Protein	Master Protein	Master Protein	Master Protein
1698	Q60779	Dynein regulatory complex subunit 4 OS=Mus musculus OX=10090 GN=Gas8 PE=1 SV=2	Gas8							FALSE																				High
1699	Q60809	CCR4-NOT transcription complex subunit 7 OS	NONE																	32.7	32.7	1	1																	4.84	4.84	285	285
1700	Q60809	CCR4-NOT transcription complex subunit 7 OS=Mus musculus OX=10090 GN=Cnot7 PE=1 SV=1	Cnot7																	32.7	32.7	1	1																	4.84	4.84	285	285
1701	Q60838	Segment polarity protein dishevelled homolog DVL-2 OS=Mus musculus OX=10090 GN=Dvl2 PE=1 SV=2	Dvl2	FALSE	FALSE			FALSE	FALSE	FALSE	FALSE									78.8	78.8	3	3	High	High			High	High	High	High							0		5.96	5.96	736	736	Master Protein	Master Protein			Master Protein	Master Protein
1702	Q60838	Segment polarity protein dishevelled homolog DVL-2 OS	NONE	FALSE	FALSE			FALSE	FALSE	FALSE	FALSE									78.8	78.8	3	3	High	High			High	High	High	High							0		5.96	5.96	736	736	Master Protein	Master Protein			Master Protein	Master Protein
1703	Q60848	Lymphocyte-specific helicase OS=Mus musculus OX=10090 GN=Hells PE=1 SV=2	Hells	FALSE	FALSE	FALSE	FALSE		FALSE	FALSE	FALSE	FALSE	Master Protein	8.877	5	4	95.1			95.1	95.1	23	23	High	High	High	High		Medium	High	High	High	0	7	6	821	8	15.9	8.65	8	8	821	821	Master Protein	Master Protein	Master Protein	Master Protein		Master Protein
1704	Q60848	Lymphocyte-specific helicase OS	NONE	FALSE	FALSE	FALSE	FALSE		FALSE	FALSE	FALSE	FALSE	Master Protein	8.877	5	4	95.1			95.1	95.1	23	23	High	High	High	High		Medium	High	High	High	0	7	6	821	8	15.9	8.65	8	8	821	821	Master Protein	Master Protein	Master Protein	Master Protein		Master Protein
1705	Q60862	Origin recognition complex subunit 2 OS	NONE																	65.9	65.9	1	1																	6.81	6.81	576	576
1706	Q60862	Origin recognition complex subunit 2 OS=Mus musculus OX=10090 GN=Orc2 PE=1 SV=1	Orc2																	65.9	65.9	1	1																	6.81	6.81	576	576
1707	Q60875	Rho guanine nucleotide exchange factor 2 OS=Mus musculus OX=10090 GN=Arhgef2 PE=1 SV=4	Arhgef2	FALSE	FALSE			FALSE	FALSE											111.9	111.9	9	9	High	High			High	High											7.25	7.25	985	985	Master Protein	Master Protein			Master Protein	Master Protein
1708	Q60875	Rho guanine nucleotide exchange factor 2 OS	NONE	FALSE	FALSE			FALSE	FALSE											111.9	111.9	9	9	High	High			High	High											7.25	7.25	985	985	Master Protein	Master Protein			Master Protein	Master Protein
1709	Q60902	Epidermal growth factor receptor substrate 15-like 1 OS=Mus musculus OX=10090 GN=Eps15l1 PE=1 SV=3	Eps15l1																																			3.1
1710	Q60930	Voltage-dependent anion-selective channel protein 2 OS=Mus musculus OX=10090 GN=Vdac2 PE=1 SV=2	Vdac2	FALSE	FALSE	FALSE	FALSE	FALSE	FALSE	FALSE	FALSE	FALSE	Master Protein	4.793	4	4	31.7			31.7	31.7	1	1	High	High	High	High	High	High	High	High	High	0	9	4	295	7.49	0	4.26	7.49	7.49	295	295	Master Protein	Master Protein	Master Protein	Master Protein	Master Protein	Master Protein
1711	Q60930	Voltage-dependent anion-selective channel protein 2 OS	NONE	FALSE	FALSE	FALSE	FALSE	FALSE	FALSE	FALSE	FALSE	FALSE	Master Protein	4.793	4	4	31.7			31.7	31.7	1	1	High	High	High	High	High	High	High	High	High	0	9	4	295	7.49	0	4.26	7.49	7.49	295	295	Master Protein	Master Protein	Master Protein	Master Protein	Master Protein	Master Protein
1712	Q60931	Voltage-dependent anion-selective channel protein 3 OS=Mus musculus OX=10090 GN=Vdac3 PE=1 SV=1	Vdac3	FALSE	FALSE	FALSE	FALSE		FALSE	FALSE	FALSE		Master Protein		1	1				30.7	30.7	3	3	High	High	High	High		High	High	High		0		2	283				8.79	8.79	283	283	Master Protein	Master Protein	Master Protein	Master Protein		Master Protein
1713	Q60931	Voltage-dependent anion-selective channel protein 3 OS	NONE	FALSE	FALSE	FALSE	FALSE		FALSE	FALSE	FALSE		Master Protein		1	1				30.7	30.7	3	3	High	High	High	High		High	High	High		0		2	283				8.79	8.79	283	283	Master Protein	Master Protein	Master Protein	Master Protein		Master Protein
1714	Q60932	Voltage-dependent anion-selective channel protein 1 OS=Mus musculus OX=10090 GN=Vdac1 PE=1 SV=3	Vdac1	FALSE		FALSE	FALSE	FALSE		FALSE		FALSE		3.418			32.3					1	1	High		High	High	High		High		High		3			8.43	2.54				296	296	Master Protein		Master Protein	Master Protein	Master Protein
1715	Q60932	Voltage-dependent anion-selective channel protein 1 OS	NONE	FALSE		FALSE	FALSE	FALSE		FALSE		FALSE		3.418			32.3					1	1	High		High	High	High		High		High		3			8.43	2.54				296	296	Master Protein		Master Protein	Master Protein	Master Protein
1716	Q60949	TBC1 domain family member 1 OS	NONE																	141.9	141.9	1	1																	7.24	7.24	1255	1255
1717	Q60949	TBC1 domain family member 1 OS=Mus musculus OX=10090 GN=Tbc1d1 PE=1 SV=3	Tbc1d1																	141.9	141.9	1	1																	7.24	7.24	1255	1255
1718	Q60953	Protein PML OS=Mus musculus OX=10090 GN=Pml PE=1 SV=3	Pml	FALSE			FALSE													98.2	98.2	1	1	High			High													5.63	5.63	885	885	Master Protein			Master Protein
1719	Q60953	Protein PML OS	NONE	FALSE			FALSE													98.2	98.2	1	1	High			High													5.63	5.63	885	885	Master Protein			Master Protein
1720	Q60973	Histone-binding protein RBBP7 OS=Mus musculus OX=10090 GN=Rbbp7 PE=1 SV=1	Rbbp7														47.8																				5.05
1721	Q60HC2	Tubulin beta-3 chain OS=Macaca fascicularis OX=9541 GN=TUBB3 PE=2 SV=1	TUBB3	FALSE	FALSE															50.4	50.4			High	High															4.93	4.93			Master Protein	Master Protein
1722	Q60HC2	Tubulin beta-3 chain OS	NONE	FALSE	FALSE															50.4	50.4			High	High															4.93	4.93			Master Protein	Master Protein
1723	Q60HC3	Heterogeneous nuclear ribonucleoprotein F OS=Macaca fascicularis OX=9541 GN=HNRNPF PE=2 SV=3	HNRNPF	FALSE	FALSE																			High	High																			Master Protein	Master Protein
1724	Q60HD7	D-3-phosphoglycerate dehydrogenase OS=Macaca fascicularis OX=9541 GN=PHGDH PE=2 SV=4	PHGDH		FALSE																				High																				Master Protein
1725	Q60HD8	Phosphoglycerate kinase 1 OS=Macaca fascicularis OX=9541 GN=PGK1 PE=2 SV=3	PGK1				FALSE																				High																				Master Protein
1726	Q60HE6	Double-strand break repair protein MRE11 OS	NONE																	80.4	80.4																			5.92	5.92
1727	Q60HE6	Double-strand break repair protein MRE11 OS=Macaca fascicularis OX=9541 GN=MRE11 PE=2 SV=1	MRE11																	80.4	80.4																			5.92	5.92
1728	Q60HG8	Alpha-crystallin B chain OS=Macaca fascicularis OX=9541 GN=CRYAB PE=2 SV=1	CRYAB	FALSE	FALSE																			High	High																			Master Protein	Master Protein
1729	Q61024	Asparagine synthetase [glutamine-hydrolyzing] OS	NONE																	64.2	64.2	4	4																	6.58	6.58	561	561
1730	Q61024	Asparagine synthetase [glutamine-hydrolyzing] OS=Mus musculus OX=10090 GN=Asns PE=1 SV=3	Asns																	64.2	64.2	4	4																	6.58	6.58	561	561
1731	Q61029	Lamina-associated polypeptide 2, isoforms beta/delta/epsilon/gamma OS=Mus musculus OX=10090 GN=Tmpo PE=1 SV=4	Tmpo	FALSE	FALSE	FALSE	FALSE	FALSE	FALSE	FALSE	FALSE	FALSE	Master Protein	1.203	1	2	50.3			50.3	50.3			High	High	High	High	High	High	High	High	High	0	2	1	452	9.45	4.72	4.41	9.45	9.45			Master Protein	Master Protein	Master Protein	Master Protein	Master Protein	Master Protein
1732	Q61029	Lamina-associated polypeptide 2, isoforms beta/delta/epsilon/gamma OS	NONE	FALSE	FALSE	FALSE	FALSE	FALSE	FALSE	FALSE	FALSE	FALSE	Master Protein	1.203	1	2	50.3			50.3	50.3			High	High	High	High	High	High	High	High	High	0	2	1	452	9.45	4.72	4.41	9.45	9.45			Master Protein	Master Protein	Master Protein	Master Protein	Master Protein	Master Protein
1733	Q61033	Lamina-associated polypeptide 2, isoforms alpha/zeta OS=Mus musculus OX=10090 GN=Tmpo PE=1 SV=4	Tmpo			FALSE	FALSE																			High	High																			Master Protein	Master Protein
1734	Q61036	Serine/threonine-protein kinase PAK 3 OS=Mus musculus OX=10090 GN=Pak3 PE=1 SV=2	Pak3																																				6.87
1735	Q61062	Segment polarity protein dishevelled homolog DVL-3 OS=Mus musculus OX=10090 GN=Dvl3 PE=1 SV=2	Dvl3							FALSE																				High
1736	Q61087	Laminin subunit beta-3 OS=Mus musculus OX=10090 GN=Lamb3 PE=1 SV=2	Lamb3						FALSE	FALSE	FALSE																		High	High	Medium								0										Master Protein
1737	Q61102	ATP-binding cassette sub-family B member 7, mitochondrial OS=Mus musculus OX=10090 GN=Abcb7 PE=1 SV=3	Abcb7	FALSE	FALSE																	1	1	High	High																	752	752	Master Protein	Master Protein
1738	Q61102	ATP-binding cassette sub-family B member 7, mitochondrial OS	NONE	FALSE	FALSE																	1	1	High	High																	752	752	Master Protein	Master Protein
1739	Q61107	Guanylate-binding protein 4 OS	NONE																	70.8	70.8	1	1																	6.64	6.64	620	620
1740	Q61107	Guanylate-binding protein 4 OS=Mus musculus OX=10090 GN=Gbp4 PE=1 SV=1	Gbp4																	70.8	70.8	1	1																	6.64	6.64	620	620
1741	Q61120	SHC-transforming protein 3 OS	NONE																			1	1																			474	474
1742	Q61120	SHC-transforming protein 3 OS=Mus musculus OX=10090 GN=Shc3 PE=1 SV=2	Shc3																			1	1																			474	474
1743	Q61147	Ceruloplasmin OS=Mus musculus OX=10090 GN=Cp PE=1 SV=2	Cp				FALSE																				High																				Master Protein
1744	Q61166	Microtubule-associated protein RP/EB family member 1 OS=Mus musculus OX=10090 GN=Mapre1 PE=1 SV=3	Mapre1									FALSE				1																High				268
1745	Q61171	Peroxiredoxin-2 OS=Mus musculus OX=10090 GN=Prdx2 PE=1 SV=3	Prdx2			FALSE																				High																				Master Protein
1746	Q61194	Phosphatidylinositol 4-phosphate 3-kinase C2 domain-containing subunit alpha OS=Mus musculus OX=10090 GN=Pik3c2a PE=1 SV=2	Pik3c2a	FALSE	FALSE							FALSE								190.6	190.6	4	4	High	High							High						0		8.02	8.02	1686	1686	Master Protein	Master Protein
1747	Q61194	Phosphatidylinositol 4-phosphate 3-kinase C2 domain-containing subunit alpha OS	NONE	FALSE	FALSE							FALSE								190.6	190.6	4	4	High	High							High						0		8.02	8.02	1686	1686	Master Protein	Master Protein
1748	Q61235	Beta-2-syntrophin OS=Mus musculus OX=10090 GN=Sntb2 PE=1 SV=2	Sntb2	FALSE	FALSE	FALSE	FALSE					FALSE	Master Protein							56.3	56.3	1	1	High	High	High	High					High	0.008							8.69	8.69	520	520	Master Protein	Master Protein	Master Protein	Master Protein
1749	Q61235	Beta-2-syntrophin OS	NONE	FALSE	FALSE	FALSE	FALSE					FALSE	Master Protein							56.3	56.3	1	1	High	High	High	High					High	0.008							8.69	8.69	520	520	Master Protein	Master Protein	Master Protein	Master Protein
1750	Q61249	Immunoglobulin-binding protein 1 OS	NONE																	38.9	38.9	2	2																	6.18	6.18	340	340
1751	Q61249	Immunoglobulin-binding protein 1 OS=Mus musculus OX=10090 GN=Igbp1 PE=1 SV=1	Igbp1																	38.9	38.9	2	2																	6.18	6.18	340	340
1752	Q61315	Adenomatous polyposis coli protein OS=Mus musculus OX=10090 GN=Apc PE=1 SV=1	Apc	FALSE	FALSE			FALSE		FALSE		FALSE	Master Protein	6.809										High	High			High		High		High	0	2										Master Protein	Master Protein			Master Protein
1753	Q61316	Heat shock 70 kDa protein 4 OS=Mus musculus OX=10090 GN=Hspa4 PE=1 SV=1	Hspa4			FALSE	FALSE		FALSE																	High	High		High																	Master Protein	Master Protein		Master Protein
1754	Q61390	T-complex protein 1 subunit zeta-2 OS=Mus musculus OX=10090 GN=Cct6b PE=1 SV=4	Cct6b	FALSE										1.451										High										2										Master Protein
1755	Q61414	Keratin, type I cytoskeletal 15 OS=Mus musculus OX=10090 GN=Krt15 PE=1 SV=2	Krt15			FALSE	FALSE				FALSE		Master Protein	3.914						49.1	49.1					High	High				Medium		0	6						4.86	4.86					Master Protein	Master Protein
1756	Q61414	Keratin, type I cytoskeletal 15 OS	NONE			FALSE	FALSE				FALSE		Master Protein	3.914						49.1	49.1					High	High				Medium		0	6						4.86	4.86					Master Protein	Master Protein
1757	Q61418	H(+)/Cl(-) exchange transporter 4 OS	NONE																	83.7	83.7																			6.86	6.86
1758	Q61418	H(+)/Cl(-) exchange transporter 4 OS=Mus musculus OX=10090 GN=Clcn4 PE=2 SV=2	Clcn4																	83.7	83.7																			6.86	6.86
1759	Q61425	Hydroxyacyl-coenzyme A dehydrogenase, mitochondrial OS=Mus musculus OX=10090 GN=Hadh PE=1 SV=2	Hadh			FALSE	FALSE																			High	High																			Master Protein	Master Protein
1760	Q61550	Double-strand-break repair protein rad21 homolog OS=Mus musculus OX=10090 GN=Rad21 PE=1 SV=3	Rad21	FALSE																72	72	2	2	High																4.64	4.64	635	635	Master Protein
1761	Q61550	Double-strand-break repair protein rad21 homolog OS	NONE	FALSE																72	72	2	2	High																4.64	4.64	635	635	Master Protein
1762	Q61584	Fragile X mental retardation syndrome-related protein 1 OS=Mus musculus OX=10090 GN=Fxr1 PE=1 SV=2	Fxr1	FALSE	FALSE	FALSE			FALSE		FALSE						76.2			76.2	76.2	1	1	High	High	High			High		High						6.98	3.73	2.89	6.98	6.98	677	677	Master Protein	Master Protein	Master Protein			Master Protein
1763	Q61584	Fragile X mental retardation syndrome-related protein 1 OS	NONE	FALSE	FALSE	FALSE			FALSE		FALSE						76.2			76.2	76.2	1	1	High	High	High			High		High						6.98	3.73	2.89	6.98	6.98	677	677	Master Protein	Master Protein	Master Protein			Master Protein
1764	Q61595	Kinectin OS=Mus musculus OX=10090 GN=Ktn1 PE=1 SV=1	Ktn1	FALSE	FALSE															152.5	152.5	4	4	High	High													2.15		5.86	5.86	1327	1327	Master Protein	Master Protein
1765	Q61595	Kinectin OS	NONE	FALSE	FALSE															152.5	152.5	4	4	High	High													2.15		5.86	5.86	1327	1327	Master Protein	Master Protein
1766	Q61598	Rab GDP dissociation inhibitor beta OS=Mus musculus OX=10090 GN=Gdi2 PE=1 SV=1	Gdi2			FALSE	FALSE																			High	High																			Master Protein	Master Protein
1767	Q61645	Lysine-specific demethylase hairless OS=Mus musculus OX=10090 GN=Hr PE=2 SV=2	Hr	FALSE	FALSE																			Medium	Medium																			Master Protein	Master Protein
1768	Q61655	ATP-dependent RNA helicase DDX19A OS=Mus musculus OX=10090 GN=Ddx19a PE=1 SV=2	Ddx19a	FALSE	FALSE															53.9	53.9	6	6	High	High															6.67	6.67	478	478	Master Protein	Master Protein
1769	Q61655	ATP-dependent RNA helicase DDX19A OS	NONE	FALSE	FALSE															53.9	53.9	6	6	High	High															6.67	6.67	478	478	Master Protein	Master Protein
1770	Q61656	Probable ATP-dependent RNA helicase DDX5 OS=Mus musculus OX=10090 GN=Ddx5 PE=1 SV=2	Ddx5	FALSE	FALSE	FALSE	FALSE	FALSE		FALSE	FALSE	FALSE	Master Protein	5.963	6	3	69.2			69.2	69.2	12	12	High	High	High	High	High		High	High	High	0	7	6	614	8.92	2.5		8.92	8.92	614	614	Master Protein	Master Protein	Master Protein	Master Protein	Master Protein
1771	Q61656	Probable ATP-dependent RNA helicase DDX5 OS	NONE	FALSE	FALSE	FALSE	FALSE	FALSE		FALSE	FALSE	FALSE	Master Protein	5.963	6	3	69.2			69.2	69.2	12	12	High	High	High	High	High		High	High	High	0	7	6	614	8.92	2.5		8.92	8.92	614	614	Master Protein	Master Protein	Master Protein	Master Protein	Master Protein
1772	Q61696	Heat shock 70 kDa protein 1A OS=Mus musculus OX=10090 GN=Hspa1a PE=1 SV=2	Hspa1a								FALSE																				High
1773	Q61699	Heat shock protein 105 kDa OS=Mus musculus OX=10090 GN=Hsph1 PE=1 SV=2	Hsph1	FALSE		FALSE	FALSE				FALSE	FALSE								96.3	96.3	4	4	Medium		High	High				Medium	Medium								5.53	5.53	858	858	Master Protein		Master Protein	Master Protein
1774	Q61699	Heat shock protein 105 kDa OS	NONE	FALSE		FALSE	FALSE				FALSE	FALSE								96.3	96.3	4	4	Medium		High	High				Medium	Medium								5.53	5.53	858	858	Master Protein		Master Protein	Master Protein
1775	Q61733	28S ribosomal protein S31, mitochondrial OS=Mus musculus OX=10090 GN=Mrps31 PE=1 SV=1	Mrps31	FALSE	FALSE	FALSE		FALSE	FALSE	FALSE	FALSE	FALSE	Master Protein	10.058	2	1	43.9			43.9	43.9	4	4	High	High	High		High	High	High	Medium	High	0	4	3	384	8.51	20.4	10.39	8.51	8.51	384	384	Master Protein	Master Protein	Master Protein		Master Protein	Master Protein
1776	Q61733	28S ribosomal protein S31, mitochondrial OS	NONE	FALSE	FALSE	FALSE		FALSE	FALSE	FALSE	FALSE	FALSE	Master Protein	10.058	2	1	43.9			43.9	43.9	4	4	High	High	High		High	High	High	Medium	High	0	4	3	384	8.51	20.4	10.39	8.51	8.51	384	384	Master Protein	Master Protein	Master Protein		Master Protein	Master Protein
1777	Q61749	Translation initiation factor eIF-2B subunit delta OS	NONE																	57.6	57.6																			9.25	9.25
1778	Q61749	Translation initiation factor eIF-2B subunit delta OS=Mus musculus OX=10090 GN=Eif2b4 PE=1 SV=2	Eif2b4																	57.6	57.6																			9.25	9.25
1779	Q61753	D-3-phosphoglycerate dehydrogenase OS=Mus musculus OX=10090 GN=Phgdh PE=1 SV=3	Phgdh	FALSE	FALSE	FALSE	FALSE	FALSE	FALSE	FALSE	FALSE	FALSE	Master Protein	2.925						56.5	56.5	10	10	High	High	High	High	High	High	High	High	High	0	2				1.89	1.66	6.54	6.54	533	533	Master Protein	Master Protein	Master Protein	Master Protein	Master Protein	Master Protein
1780	Q61753	D-3-phosphoglycerate dehydrogenase OS	NONE	FALSE	FALSE	FALSE	FALSE	FALSE	FALSE	FALSE	FALSE	FALSE	Master Protein	2.925						56.5	56.5	10	10	High	High	High	High	High	High	High	High	High	0	2				1.89	1.66	6.54	6.54	533	533	Master Protein	Master Protein	Master Protein	Master Protein	Master Protein	Master Protein
1781	Q61768	Kinesin-1 heavy chain OS=Mus musculus OX=10090 GN=Kif5b PE=1 SV=3	Kif5b	FALSE									Master Protein	2.895						109.5	109.5	4	4	High									0	1						6.44	6.44	963	963	Master Protein
1782	Q61768	Kinesin-1 heavy chain OS	NONE	FALSE									Master Protein	2.895						109.5	109.5	4	4	High									0	1						6.44	6.44	963	963	Master Protein
1783	Q61781	Keratin, type I cytoskeletal 14 OS=Mus musculus OX=10090 GN=Krt14 PE=1 SV=2	Krt14	FALSE	FALSE		FALSE						Master Protein			1	52.8			52.8	52.8	1	1	High	High		High						0			484	5.17	0		5.17	5.17	484	484	Master Protein	Master Protein		Master Protein
1784	Q61781	Keratin, type I cytoskeletal 14 OS	NONE	FALSE	FALSE		FALSE						Master Protein			1	52.8			52.8	52.8	1	1	High	High		High						0			484	5.17	0		5.17	5.17	484	484	Master Protein	Master Protein		Master Protein
1785	Q61792	LIM and SH3 domain protein 1 OS	NONE																			1	1																			263	263
1786	Q61792	LIM and SH3 domain protein 1 OS=Mus musculus OX=10090 GN=Lasp1 PE=1 SV=1	Lasp1																			1	1																			263	263
1787	Q61879	Myosin-10 OS=Mus musculus OX=10090 GN=Myh10 PE=1 SV=2	Myh10	FALSE	FALSE	FALSE	FALSE					FALSE	Master Protein	8.748	14	6	228.9			228.9	228.9	9	9	High	High	High	High					High	0	4	16	1976	5.54			5.54	5.54	1976	1976	Master Protein	Master Protein	Master Protein	Master Protein
1788	Q61879	Myosin-10 OS	NONE	FALSE	FALSE	FALSE	FALSE					FALSE	Master Protein	8.748	14	6	228.9			228.9	228.9	9	9	High	High	High	High					High	0	4	16	1976	5.54			5.54	5.54	1976	1976	Master Protein	Master Protein	Master Protein	Master Protein
1789	Q61881	DNA replication licensing factor MCM7 OS=Mus musculus OX=10090 GN=Mcm7 PE=1 SV=1	Mcm7	FALSE	FALSE	FALSE	FALSE	FALSE	FALSE	FALSE	FALSE	FALSE	Master Protein	6.103	3	2	81.2			81.2	81.2	16	16	High	High	High	High	High	High	High	High	High	0	5	3	719	6.37	8.85	4.47	6.37	6.37	719	719	Master Protein	Master Protein	Master Protein	Master Protein	Master Protein	Master Protein
1790	Q61881	DNA replication licensing factor MCM7 OS	NONE	FALSE	FALSE	FALSE	FALSE	FALSE	FALSE	FALSE	FALSE	FALSE	Master Protein	6.103	3	2	81.2			81.2	81.2	16	16	High	High	High	High	High	High	High	High	High	0	5	3	719	6.37	8.85	4.47	6.37	6.37	719	719	Master Protein	Master Protein	Master Protein	Master Protein	Master Protein	Master Protein
1791	Q61884	Meiosis-specific nuclear structural protein 1 OS	NONE																			1	1																			491	491
1792	Q61884	Meiosis-specific nuclear structural protein 1 OS=Mus musculus OX=10090 GN=Mns1 PE=1 SV=1	Mns1																			1	1																			491	491
1793	Q61937	Nucleophosmin OS=Mus musculus OX=10090 GN=Npm1 PE=1 SV=1	Npm1	FALSE	FALSE	FALSE	FALSE	FALSE																High	High	High	High	High																Master Protein	Master Protein	Master Protein	Master Protein	Master Protein
1794	Q61990	Poly(rC)-binding protein 2 OS=Mus musculus OX=10090 GN=Pcbp2 PE=1 SV=1	Pcbp2	FALSE	FALSE	FALSE	FALSE	FALSE	FALSE	FALSE	FALSE	FALSE	Master Protein	4.297	2	2	38.2			38.2	38.2	5	5	High	High	High	High	High	High	High	High	High	0	7	2	362	6.79	6.22	4.22	6.79	6.79	362	362	Master Protein	Master Protein	Master Protein	Master Protein	Master Protein	Master Protein
1795	Q61990	Poly(rC)-binding protein 2 OS	NONE	FALSE	FALSE	FALSE	FALSE	FALSE	FALSE	FALSE	FALSE	FALSE	Master Protein	4.297	2	2	38.2			38.2	38.2	5	5	High	High	High	High	High	High	High	High	High	0	7	2	362	6.79	6.22	4.22	6.79	6.79	362	362	Master Protein	Master Protein	Master Protein	Master Protein	Master Protein	Master Protein
1796	Q62036	Centrosomal protein of 131 kDa OS=Mus musculus OX=10090 GN=Cep131 PE=1 SV=2	Cep131	FALSE	FALSE	FALSE	FALSE	FALSE	FALSE	FALSE	FALSE	FALSE	Master Protein	22.986	8	11	120.2							High	High	High	High	High	High	High	High	High	0	9	10	1060	8.72							Master Protein	Master Protein	Master Protein	Master Protein	Master Protein	Master Protein
1797	Q62095	ATP-dependent RNA helicase DDX3Y OS=Mus musculus OX=10090 GN=Ddx3y PE=1 SV=2	Ddx3y	FALSE	FALSE	FALSE		FALSE	FALSE	FALSE	FALSE		Master Protein	6.659		1	73.4			73.4	73.4	2	2	High	High	High		High	High	High	High		0	6		658	7.53	5.03	4.34	7.53	7.53	658	658	Master Protein	Master Protein	Master Protein		Master Protein	Master Protein
1798	Q62095	ATP-dependent RNA helicase DDX3Y OS	NONE	FALSE	FALSE	FALSE		FALSE	FALSE	FALSE	FALSE		Master Protein	6.659		1	73.4			73.4	73.4	2	2	High	High	High		High	High	High	High		0	6		658	7.53	5.03	4.34	7.53	7.53	658	658	Master Protein	Master Protein	Master Protein		Master Protein	Master Protein
1799	Q62130	Tyrosine-protein phosphatase non-receptor type 14 OS=Mus musculus OX=10090 GN=Ptpn14 PE=1 SV=2	Ptpn14	FALSE	FALSE			FALSE	FALSE	FALSE	FALSE	FALSE	Master Protein	4.659	1	1	135			135	135	4	4	High	Medium			High	High	High	High	High	0	3	1	1189	8.34			8.34	8.34	1189	1189	Master Protein	Master Protein			Master Protein	Master Protein
1800	Q62130	Tyrosine-protein phosphatase non-receptor type 14 OS	NONE	FALSE	FALSE			FALSE	FALSE	FALSE	FALSE	FALSE	Master Protein	4.659	1	1	135			135	135	4	4	High	Medium			High	High	High	High	High	0	3	1	1189	8.34			8.34	8.34	1189	1189	Master Protein	Master Protein			Master Protein	Master Protein
1801	Q62136	Tyrosine-protein phosphatase non-receptor type 21 OS=Mus musculus OX=10090 GN=Ptpn21 PE=1 SV=1	Ptpn21								FALSE																				Medium
1802	Q62159	Rho-related GTP-binding protein RhoC OS=Mus musculus OX=10090 GN=Rhoc PE=1 SV=2	Rhoc	FALSE	FALSE																			High	High																			Master Protein	Master Protein
1803	Q62167	ATP-dependent RNA helicase DDX3X OS=Mus musculus OX=10090 GN=Ddx3x PE=1 SV=3	Ddx3x	FALSE	FALSE	FALSE		FALSE	FALSE	FALSE	FALSE				5					73.1	73.1	2	2	High	High	High		High	High	High	High				5			10.59	7.8	7.18	7.18	662	662	Master Protein	Master Protein	Master Protein		Master Protein	Master Protein
1804	Q62167	ATP-dependent RNA helicase DDX3X OS	NONE	FALSE	FALSE	FALSE		FALSE	FALSE	FALSE	FALSE				5					73.1	73.1	2	2	High	High	High		High	High	High	High				5			10.59	7.8	7.18	7.18	662	662	Master Protein	Master Protein	Master Protein		Master Protein	Master Protein
1805	Q62172	RalA-binding protein 1 OS	NONE																			1	1																			648	648
1806	Q62172	RalA-binding protein 1 OS=Mus musculus OX=10090 GN=Ralbp1 PE=1 SV=4	Ralbp1																			1	1																			648	648
1807	Q62181	Semaphorin-3C OS=Mus musculus OX=10090 GN=Sema3c PE=1 SV=2	Sema3c			FALSE	FALSE																			High	High																			Master Protein	Master Protein
1808	Q62186	Translocon-associated protein subunit delta OS=Mus musculus OX=10090 GN=Ssr4 PE=1 SV=1	Ssr4	FALSE	FALSE	FALSE														18.9	18.9	1	1	High	High	High														5.78	5.78	172	172	Master Protein	Master Protein	Master Protein
1809	Q62186	Translocon-associated protein subunit delta OS	NONE	FALSE	FALSE	FALSE														18.9	18.9	1	1	High	High	High														5.78	5.78	172	172	Master Protein	Master Protein	Master Protein
1810	Q62187	Transcription termination factor 1 OS=Mus musculus OX=10090 GN=Ttf1 PE=1 SV=2	Ttf1						FALSE																				High																				Master Protein
1811	Q62203	Splicing factor 3A subunit 2 OS=Mus musculus OX=10090 GN=Sf3a2 PE=1 SV=2	Sf3a2			FALSE																				High																				Master Protein
1812	Q62261	Spectrin beta chain, non-erythrocytic 1 OS=Mus musculus OX=10090 GN=Sptbn1 PE=1 SV=2	Sptbn1	FALSE	FALSE	FALSE	FALSE	FALSE			FALSE	FALSE	Master Protein		2	2	274.1			274.1	274.1			High	High	High	High	High			High	High	0		2	2363	5.58	7.98	4.96	5.58	5.58			Master Protein	Master Protein	Master Protein	Master Protein	Master Protein
1813	Q62261	Spectrin beta chain, non-erythrocytic 1 OS	NONE	FALSE	FALSE	FALSE	FALSE	FALSE			FALSE	FALSE	Master Protein		2	2	274.1			274.1	274.1			High	High	High	High	High			High	High	0		2	2363	5.58	7.98	4.96	5.58	5.58			Master Protein	Master Protein	Master Protein	Master Protein	Master Protein
1814	Q62311	Transcription initiation factor TFIID subunit 6 OS=Mus musculus OX=10090 GN=Taf6 PE=1 SV=1	Taf6	FALSE	FALSE																			Medium	Medium																			Master Protein	Master Protein
1815	Q62351	Transferrin receptor protein 1 OS=Mus musculus OX=10090 GN=Tfrc PE=1 SV=1	Tfrc			FALSE	FALSE																			High	High																			Master Protein	Master Protein
1816	Q62388	Serine-protein kinase ATM OS	NONE																	349.2	349.2	1	1																	6.86	6.86	3066	3066
1817	Q62388	Serine-protein kinase ATM OS=Mus musculus OX=10090 GN=Atm PE=1 SV=2	Atm																	349.2	349.2	1	1																	6.86	6.86	3066	3066
1818	Q62407	Striated muscle-specific serine/threonine-protein kinase OS=Mus musculus OX=10090 GN=Speg PE=1 SV=2	Speg			FALSE																				Medium																				Master Protein
1819	Q62419	Endophilin-A2 OS=Mus musculus OX=10090 GN=Sh3gl1 PE=1 SV=1	Sh3gl1																	41.5	41.5																	2.01		5.72	5.72
1820	Q62419	Endophilin-A2 OS	NONE																	41.5	41.5																	2.01		5.72	5.72
1821	Q62425	Cytochrome c oxidase subunit NDUFA4 OS=Mus musculus OX=10090 GN=Ndufa4 PE=1 SV=2	Ndufa4	FALSE	FALSE	FALSE																1	1	High	High	High																82	82	Master Protein	Master Protein	Master Protein
1822	Q62425	Cytochrome c oxidase subunit NDUFA4 OS	NONE	FALSE	FALSE	FALSE																1	1	High	High	High																82	82	Master Protein	Master Protein	Master Protein
1823	Q62433	Protein NDRG1 OS=Mus musculus OX=10090 GN=Ndrg1 PE=1 SV=1	Ndrg1				FALSE																				High																				Master Protein
1824	Q62448	Eukaryotic translation initiation factor 4 gamma 2 OS=Mus musculus OX=10090 GN=Eif4g2 PE=1 SV=2	Eif4g2	FALSE	FALSE			FALSE		FALSE										102	102	12	12	High	High			High		High								6.12	2.32	7.14	7.14	906	906	Master Protein	Master Protein			Master Protein
1825	Q62448	Eukaryotic translation initiation factor 4 gamma 2 OS	NONE	FALSE	FALSE			FALSE		FALSE										102	102	12	12	High	High			High		High								6.12	2.32	7.14	7.14	906	906	Master Protein	Master Protein			Master Protein
1826	Q62465	Synaptic vesicle membrane protein VAT-1 homolog OS=Mus musculus OX=10090 GN=Vat1 PE=1 SV=3	Vat1			FALSE				FALSE																High				High																Master Protein
1827	Q62470	Integrin alpha-3 OS=Mus musculus OX=10090 GN=Itga3 PE=1 SV=1	Itga3			FALSE																				High																				Master Protein
1828	Q62523	Zyxin OS=Mus musculus OX=10090 GN=Zyx PE=1 SV=2	Zyx							FALSE			Master Protein	2.57		1	60.5			60.5	60.5	2	2							High			0	2		564	6.4	0		6.4	6.4	564	564
1829	Q62523	Zyxin OS	NONE							FALSE			Master Protein	2.57		1	60.5			60.5	60.5	2	2							High			0	2		564	6.4	0		6.4	6.4	564	564
1830	Q62968	Sodium channel protein type 10 subunit alpha OS=Rattus norvegicus OX=10116 GN=Scn10a PE=1 SV=1	Scn10a																																				0
1831	Q63850	Nuclear pore glycoprotein p62 OS=Mus musculus OX=10090 GN=Nup62 PE=1 SV=2	Nup62																																				2.01
1832	Q64008	Ras-related protein Rab-34 OS=Mus musculus OX=10090 GN=Rab34 PE=1 SV=2	Rab34	FALSE	FALSE		FALSE																	High	High		High																	Master Protein	Master Protein		Master Protein
1833	Q64010	Adapter molecule crk OS=Mus musculus OX=10090 GN=Crk PE=1 SV=1	Crk							FALSE																				Medium
1834	Q64012	RNA-binding protein Raly OS=Mus musculus OX=10090 GN=Raly PE=1 SV=3	Raly	FALSE	FALSE	FALSE	FALSE																	High	High	High	High																	Master Protein	Master Protein	Master Protein	Master Protein
1835	Q640L5	Coiled-coil domain-containing protein 18 OS=Mus musculus OX=10090 GN=Ccdc18 PE=1 SV=1	Ccdc18	FALSE																				High																				Master Protein
1836	Q640Q5	PAN2-PAN3 deadenylation complex subunit Pan3 OS	NONE																	89.7	89.7	1	1																	8.1	8.1	837	837
1837	Q640Q5	PAN2-PAN3 deadenylation complex subunit Pan3 OS=Mus musculus OX=10090 GN=Pan3 PE=1 SV=3	Pan3																	89.7	89.7	1	1																	8.1	8.1	837	837
1838	Q64112	Interferon-induced protein with tetratricopeptide repeats 2 OS	NONE																	55	55																			7.43	7.43
1839	Q64112	Interferon-induced protein with tetratricopeptide repeats 2 OS=Mus musculus OX=10090 GN=Ifit2 PE=1 SV=1	Ifit2																	55	55																			7.43	7.43
1840	Q64133	Amine oxidase [flavin-containing] A OS=Mus musculus OX=10090 GN=Maoa PE=1 SV=3	Maoa		FALSE	FALSE	FALSE																		High	High	High																		Master Protein	Master Protein	Master Protein
1841	Q641P0	Actin-related protein 3B OS=Mus musculus OX=10090 GN=Actr3b PE=1 SV=1	Actr3b	FALSE			FALSE																	High			High																	Master Protein			Master Protein
1842	Q64261	Cyclin-dependent kinase 6 OS=Mus musculus OX=10090 GN=Cdk6 PE=1 SV=2	Cdk6	FALSE																		1	1	High																		326	326	Master Protein
1843	Q64261	Cyclin-dependent kinase 6 OS	NONE	FALSE																		1	1	High																		326	326	Master Protein
1844	Q64277	ADP-ribosyl cyclase/cyclic ADP-ribose hydrolase 2 OS=Mus musculus OX=10090 GN=Bst1 PE=1 SV=1	Bst1				FALSE																				High																				Master Protein
1845	Q64282	Interferon-induced protein with tetratricopeptide repeats 1 OS=Mus musculus OX=10090 GN=Ifit1 PE=1 SV=2	Ifit1	FALSE	FALSE															53.7	53.7	3	3	High	High															7.52	7.52	463	463	Master Protein	Master Protein
1846	Q64282	Interferon-induced protein with tetratricopeptide repeats 1 OS	NONE	FALSE	FALSE															53.7	53.7	3	3	High	High															7.52	7.52	463	463	Master Protein	Master Protein
1847	Q64310	Surfeit locus protein 4 OS=Mus musculus OX=10090 GN=Surf4 PE=1 SV=1	Surf4	FALSE	FALSE	FALSE	FALSE					FALSE	Master Protein	1.219		1	30.4			30.4	30.4	3	3	High	High	High	High					High	0	5		269	7.78			7.78	7.78	269	269	Master Protein	Master Protein	Master Protein	Master Protein
1848	Q64310	Surfeit locus protein 4 OS	NONE	FALSE	FALSE	FALSE	FALSE					FALSE	Master Protein	1.219		1	30.4			30.4	30.4	3	3	High	High	High	High					High	0	5		269	7.78			7.78	7.78	269	269	Master Protein	Master Protein	Master Protein	Master Protein
1849	Q64324	Syntaxin-binding protein 2 OS=Mus musculus OX=10090 GN=Stxbp2 PE=1 SV=1	Stxbp2	FALSE	FALSE															66.3	66.3	2	2	High	High															6.74	6.74	593	593	Master Protein	Master Protein
1850	Q64324	Syntaxin-binding protein 2 OS	NONE	FALSE	FALSE															66.3	66.3	2	2	High	High															6.74	6.74	593	593	Master Protein	Master Protein
1851	Q64331	Unconventional myosin-VI OS=Mus musculus OX=10090 GN=Myo6 PE=1 SV=1	Myo6	FALSE	FALSE	FALSE	FALSE	FALSE	FALSE	FALSE	FALSE	FALSE	Master Protein	59.048	23	21	146.3			146.3	146.3	34	34	High	High	High	High	High	High	High	High	High	0	18	28	1265	8.85	97.02	63.05	8.85	8.85	1265	1265	Master Protein	Master Protein	Master Protein	Master Protein	Master Protein	Master Protein
1852	Q64331	Unconventional myosin-VI OS	NONE	FALSE	FALSE	FALSE	FALSE	FALSE	FALSE	FALSE	FALSE	FALSE	Master Protein	59.048	23	21	146.3			146.3	146.3	34	34	High	High	High	High	High	High	High	High	High	0	18	28	1265	8.85	97.02	63.05	8.85	8.85	1265	1265	Master Protein	Master Protein	Master Protein	Master Protein	Master Protein	Master Protein
1853	Q64337	Sequestosome-1 OS=Mus musculus OX=10090 GN=Sqstm1 PE=1 SV=1	Sqstm1	FALSE	FALSE	FALSE	FALSE	FALSE	FALSE	FALSE	FALSE		Master Protein	1.815			48.1			48.1	48.1	2	2	High	High	High	High	High	High	High	High		0	6			5.21	3.34	0	5.21	5.21	442	442	Master Protein	Master Protein	Master Protein	Master Protein	Master Protein	Master Protein
1854	Q64337	Sequestosome-1 OS	NONE	FALSE	FALSE	FALSE	FALSE	FALSE	FALSE	FALSE	FALSE		Master Protein	1.815			48.1			48.1	48.1	2	2	High	High	High	High	High	High	High	High		0	6			5.21	3.34	0	5.21	5.21	442	442	Master Protein	Master Protein	Master Protein	Master Protein	Master Protein	Master Protein
1855	Q64339	Ubiquitin-like protein ISG15 OS=Mus musculus OX=10090 GN=Isg15 PE=1 SV=4	Isg15	FALSE	FALSE	FALSE						FALSE	Master Protein	1.678	2	1	17.9			17.9	17.9	2	2	High	High	High						Medium	0	11	2	161	7.9			7.9	7.9	161	161	Master Protein	Master Protein	Master Protein
1856	Q64339	Ubiquitin-like protein ISG15 OS	NONE	FALSE	FALSE	FALSE						FALSE	Master Protein	1.678	2	1	17.9			17.9	17.9	2	2	High	High	High						Medium	0	11	2	161	7.9			7.9	7.9	161	161	Master Protein	Master Protein	Master Protein
1857	Q64364	Tumor suppressor ARF OS=Mus musculus OX=10090 GN=Cdkn2a PE=1 SV=1	Cdkn2a	FALSE	FALSE	FALSE	FALSE													19.2	19.2	1	1	High	High	High	High													12.16	12.16	169	169	Master Protein	Master Protein	Master Protein	Master Protein
1858	Q64364	Tumor suppressor ARF OS	NONE	FALSE	FALSE	FALSE	FALSE													19.2	19.2	1	1	High	High	High	High													12.16	12.16	169	169	Master Protein	Master Protein	Master Protein	Master Protein
1859	Q64433	10 kDa heat shock protein, mitochondrial OS=Mus musculus OX=10090 GN=Hspe1 PE=1 SV=2	Hspe1	FALSE	FALSE															11	11	2	2	High	High													3.01	4.76	8.35	8.35	102	102	Master Protein	Master Protein
1860	Q64433	10 kDa heat shock protein, mitochondrial OS	NONE	FALSE	FALSE															11	11	2	2	High	High													3.01	4.76	8.35	8.35	102	102	Master Protein	Master Protein
1861	Q64475	Histone H2B type 1-B OS=Mus musculus OX=10090 GN=Hist1h2bb PE=1 SV=3	Hist1h2bb	FALSE	FALSE	FALSE	FALSE	FALSE	FALSE	FALSE	FALSE	FALSE	Master Protein	5.182	1	1	13.9			13.9	13.9	3	3	High	High	High	High	High	High	High	High	Medium	0	12	1	126	10.32	7.95	0	10.32	10.32	126	126	Master Protein	Master Protein	Master Protein	Master Protein	Master Protein	Master Protein
1862	Q64475	Histone H2B type 1-B OS	NONE	FALSE	FALSE	FALSE	FALSE	FALSE	FALSE	FALSE	FALSE	FALSE	Master Protein	5.182	1	1	13.9			13.9	13.9	3	3	High	High	High	High	High	High	High	High	Medium	0	12	1	126	10.32	7.95	0	10.32	10.32	126	126	Master Protein	Master Protein	Master Protein	Master Protein	Master Protein	Master Protein
1863	Q64512	Tyrosine-protein phosphatase non-receptor type 13 OS=Mus musculus OX=10090 GN=Ptpn13 PE=1 SV=2	Ptpn13	FALSE	FALSE		FALSE	FALSE	FALSE	FALSE	FALSE		Master Protein	3.82		2				270.2	270.2	3	3	High	High		High	High	High	High	High		0.045	1		2453		10.22		6.37	6.37	2453	2453	Master Protein	Master Protein		Master Protein	Master Protein	Master Protein
1864	Q64512	Tyrosine-protein phosphatase non-receptor type 13 OS	NONE	FALSE	FALSE		FALSE	FALSE	FALSE	FALSE	FALSE		Master Protein	3.82		2				270.2	270.2	3	3	High	High		High	High	High	High	High		0.045	1		2453		10.22		6.37	6.37	2453	2453	Master Protein	Master Protein		Master Protein	Master Protein	Master Protein
1865	Q64514	Tripeptidyl-peptidase 2 OS=Mus musculus OX=10090 GN=Tpp2 PE=1 SV=3	Tpp2	FALSE	FALSE	FALSE	FALSE													139.8	139.8	3	3	High	High	High	High													6.58	6.58	1262	1262	Master Protein	Master Protein	Master Protein	Master Protein
1866	Q64514	Tripeptidyl-peptidase 2 OS	NONE	FALSE	FALSE	FALSE	FALSE													139.8	139.8	3	3	High	High	High	High													6.58	6.58	1262	1262	Master Protein	Master Protein	Master Protein	Master Protein
1867	Q64521	Glycerol-3-phosphate dehydrogenase, mitochondrial OS=Mus musculus OX=10090 GN=Gpd2 PE=1 SV=2	Gpd2		FALSE	FALSE	FALSE													80.9	80.9	1	1		High	High	High													6.61	6.61	727	727		Master Protein	Master Protein	Master Protein
1868	Q64521	Glycerol-3-phosphate dehydrogenase, mitochondrial OS	NONE		FALSE	FALSE	FALSE													80.9	80.9	1	1		High	High	High													6.61	6.61	727	727		Master Protein	Master Protein	Master Protein
1869	Q64674	Spermidine synthase OS=Mus musculus OX=10090 GN=Srm PE=1 SV=1	Srm			FALSE																				High																				Master Protein
1870	Q64727	Vinculin OS=Mus musculus OX=10090 GN=Vcl PE=1 SV=4	Vcl										Master Protein																				0.007
1871	Q64737	Trifunctional purine biosynthetic protein adenosine-3 OS=Mus musculus OX=10090 GN=Gart PE=1 SV=3	Gart	FALSE	FALSE	FALSE														107.4	107.4	10	10	High	High	High														6.68	6.68	1010	1010	Master Protein	Master Protein	Master Protein
1872	Q64737	Trifunctional purine biosynthetic protein adenosine-3 OS	NONE	FALSE	FALSE	FALSE														107.4	107.4	10	10	High	High	High														6.68	6.68	1010	1010	Master Protein	Master Protein	Master Protein
1873	Q64FG0	All-trans-retinol 13,14-reductase OS=Macaca fascicularis OX=9541 GN=RETSAT PE=2 SV=1	RETSAT	FALSE																				Medium																				Master Protein
1874	Q65CL1	Catenin alpha-3 OS=Mus musculus OX=10090 GN=Ctnna3 PE=1 SV=2	Ctnna3					FALSE	FALSE																			Medium	Medium																			Master Protein	Master Protein
1875	Q66JQ7	Kinetochore scaffold 1 OS=Mus musculus OX=10090 GN=Knl1 PE=1 SV=3	Knl1								FALSE																				High
1876	Q689Z5	Protein strawberry notch homolog 1 OS	NONE																	153.6	153.6																			8.07	8.07
1877	Q689Z5	Protein strawberry notch homolog 1 OS=Mus musculus OX=10090 GN=Sbno1 PE=1 SV=2	Sbno1																	153.6	153.6																			8.07	8.07
1878	Q68FD5	Clathrin heavy chain 1 OS=Mus musculus OX=10090 GN=Cltc PE=1 SV=3	Cltc	FALSE	FALSE	FALSE	FALSE	FALSE	FALSE	FALSE	FALSE	FALSE	Master Protein	2.906		1	191.4			191.4	191.4	5	5	High	High	High	High	High	High	High	High	High	0	2		1675	5.69			5.69	5.69	1675	1675	Master Protein	Master Protein	Master Protein	Master Protein	Master Protein	Master Protein
1879	Q68FD5	Clathrin heavy chain 1 OS	NONE	FALSE	FALSE	FALSE	FALSE	FALSE	FALSE	FALSE	FALSE	FALSE	Master Protein	2.906		1	191.4			191.4	191.4	5	5	High	High	High	High	High	High	High	High	High	0	2		1675	5.69			5.69	5.69	1675	1675	Master Protein	Master Protein	Master Protein	Master Protein	Master Protein	Master Protein
1880	Q68FE6	Rho family-interacting cell polarization regulator 1 OS	NONE																			1	1																			1223	1223
1881	Q68FE6	Rho family-interacting cell polarization regulator 1 OS=Mus musculus OX=10090 GN=Ripor1 PE=1 SV=2	Ripor1																			1	1																			1223	1223
1882	Q68FH0	Plakophilin-4 OS=Mus musculus OX=10090 GN=Pkp4 PE=1 SV=1	Pkp4									FALSE	Master Protein																			High	0.021
1883	Q68FL6	Methionine--tRNA ligase, cytoplasmic OS=Mus musculus OX=10090 GN=Mars PE=1 SV=1	Mars	FALSE	FALSE		FALSE		FALSE											101.4	101.4	1	1	High	High		High		High											7.14	7.14	902	902	Master Protein	Master Protein		Master Protein		Master Protein
1884	Q68FL6	Methionine--tRNA ligase, cytoplasmic OS	NONE	FALSE	FALSE		FALSE		FALSE											101.4	101.4	1	1	High	High		High		High											7.14	7.14	902	902	Master Protein	Master Protein		Master Protein		Master Protein
1885	Q68SN8	Fc receptor-like protein 5 OS=Mus musculus OX=10090 GN=Fcrl5 PE=1 SV=3	Fcrl5						FALSE	FALSE	FALSE																		High	Medium	Medium																		Master Protein
1886	Q69Z37	Sterile alpha motif domain-containing protein 9-like OS	NONE																	180.1	180.1	3	3																	6.99	6.99	1561	1561
1887	Q69Z37	Sterile alpha motif domain-containing protein 9-like OS=Mus musculus OX=10090 GN=Samd9l PE=1 SV=2	Samd9l																	180.1	180.1	3	3																	6.99	6.99	1561	1561
1888	Q69ZB0	Leucine-rich repeat and coiled-coil domain-containing protein 1 OS=Mus musculus OX=10090 GN=Lrrcc1 PE=2 SV=2	Lrrcc1	FALSE	FALSE			FALSE	FALSE	FALSE	FALSE	FALSE	Master Protein	3.858	4	6	119.1							High	High			High	High	High	High	High	0	5	4	1026	5.96							Master Protein	Master Protein			Master Protein	Master Protein
1889	Q69ZH9	Rho GTPase-activating protein 23 OS	NONE																			1	1																			1483	1483
1890	Q69ZH9	Rho GTPase-activating protein 23 OS=Mus musculus OX=10090 GN=Arhgap23 PE=1 SV=2	Arhgap23																			1	1																			1483	1483
1891	Q69ZN7	Myoferlin OS=Mus musculus OX=10090 GN=Myof PE=1 SV=2	Myof	FALSE	FALSE	FALSE	FALSE	FALSE	FALSE	FALSE	FALSE	FALSE	Master Protein	21.889	4	5	233.2			233.2	233.2	2	2	High	High	High	High	High	High	High	High	High	0	4	4	2048	6.16	0	3.41	6.16	6.16	2048	2048	Master Protein	Master Protein	Master Protein	Master Protein	Master Protein	Master Protein
1892	Q69ZN7	Myoferlin OS	NONE	FALSE	FALSE	FALSE	FALSE	FALSE	FALSE	FALSE	FALSE	FALSE	Master Protein	21.889	4	5	233.2			233.2	233.2	2	2	High	High	High	High	High	High	High	High	High	0	4	4	2048	6.16	0	3.41	6.16	6.16	2048	2048	Master Protein	Master Protein	Master Protein	Master Protein	Master Protein	Master Protein
1893	Q69ZQ2	Pre-mRNA-splicing factor ISY1 homolog OS	NONE																	33	33																			5.17	5.17
1894	Q69ZQ2	Pre-mRNA-splicing factor ISY1 homolog OS=Mus musculus OX=10090 GN=Isy1 PE=1 SV=2	Isy1																	33	33																			5.17	5.17
1895	Q69ZS7	HBS1-like protein OS	NONE																			2	2																			682	682
1896	Q69ZS7	HBS1-like protein OS=Mus musculus OX=10090 GN=Hbs1l PE=1 SV=2	Hbs1l																			2	2																			682	682
1897	Q6A000	Protein moonraker OS=Mus musculus OX=10090 GN=Kiaa0753 PE=1 SV=2	Kiaa0753	FALSE	FALSE	FALSE		FALSE	FALSE	FALSE	FALSE		Master Protein		1	2	108.8							High	High	High		High	High	High	High		0		1	959	8.07							Master Protein	Master Protein	Master Protein		Master Protein	Master Protein
1898	Q6A009	E3 ubiquitin-protein ligase listerin OS	NONE																	198.8	198.8	2	2																	6.55	6.55	1767	1767
1899	Q6A009	E3 ubiquitin-protein ligase listerin OS=Mus musculus OX=10090 GN=Ltn1 PE=1 SV=3	Ltn1																	198.8	198.8	2	2																	6.55	6.55	1767	1767
1900	Q6A026	Sister chromatid cohesion protein PDS5 homolog A OS	NONE																	150.2	150.2	1	1																	7.85	7.85	1332	1332
1901	Q6A026	Sister chromatid cohesion protein PDS5 homolog A OS=Mus musculus OX=10090 GN=Pds5a PE=1 SV=3	Pds5a																	150.2	150.2	1	1																	7.85	7.85	1332	1332
1902	Q6A065	Centrosomal protein of 170 kDa OS=Mus musculus OX=10090 GN=Cep170 PE=1 SV=2	Cep170	FALSE	FALSE			FALSE	FALSE	FALSE	FALSE	FALSE	Master Protein	7.481	4	3	174.9			174.9	174.9	3	3	High	High			High	High	High	High	High	0	3	4	1588	7.17	2.06	4	7.17	7.17	1588	1588	Master Protein	Master Protein			Master Protein	Master Protein
1903	Q6A065	Centrosomal protein of 170 kDa OS	NONE	FALSE	FALSE			FALSE	FALSE	FALSE	FALSE	FALSE	Master Protein	7.481	4	3	174.9			174.9	174.9	3	3	High	High			High	High	High	High	High	0	3	4	1588	7.17	2.06	4	7.17	7.17	1588	1588	Master Protein	Master Protein			Master Protein	Master Protein
1904	Q6A070	TOG array regulator of axonemal microtubules protein 1 OS=Mus musculus OX=10090 GN=Togaram1 PE=1 SV=3	Togaram1	FALSE	FALSE	FALSE	FALSE	FALSE	FALSE	FALSE	FALSE	FALSE	Master Protein	7.288	7	5	194.8							High	High	High	High	High	High	High	High	High	0	2	7	1776	8.35							Master Protein	Master Protein	Master Protein	Master Protein	Master Protein	Master Protein
1905	Q6A0A9	Constitutive coactivator of PPAR-gamma-like protein 1 OS=Mus musculus OX=10090 GN=FAM120A PE=1 SV=2	FAM120A	FALSE	FALSE	FALSE	FALSE								1	1				121.6	121.6	3	3	High	High	High	High								1	1112				8.92	8.92	1112	1112	Master Protein	Master Protein	Master Protein	Master Protein
1906	Q6A0A9	Constitutive coactivator of PPAR-gamma-like protein 1 OS	NONE	FALSE	FALSE	FALSE	FALSE								1	1				121.6	121.6	3	3	High	High	High	High								1	1112				8.92	8.92	1112	1112	Master Protein	Master Protein	Master Protein	Master Protein
1907	Q6A4J8	Ubiquitin carboxyl-terminal hydrolase 7 OS	NONE																	128.4	128.4	1	1																	5.5	5.5	1103	1103
1908	Q6A4J8	Ubiquitin carboxyl-terminal hydrolase 7 OS=Mus musculus OX=10090 GN=Usp7 PE=1 SV=1	Usp7																	128.4	128.4	1	1																	5.5	5.5	1103	1103
1909	Q6AW69	Cingulin-like protein 1 OS=Mus musculus OX=10090 GN=Cgnl1 PE=1 SV=2	Cgnl1	FALSE									Master Protein		1							1	1	Medium									0.021		1							1298	1298	Master Protein
1910	Q6AW69	Cingulin-like protein 1 OS	NONE	FALSE									Master Protein		1							1	1	Medium									0.021		1							1298	1298	Master Protein
1911	Q6DFV5	Probable helicase with zinc finger domain OS	NONE																			1	1																			1964	1964
1912	Q6DFV5	Probable helicase with zinc finger domain OS=Mus musculus OX=10090 GN=Helz PE=1 SV=2	Helz																			1	1																			1964	1964
1913	Q6DFV7	Nuclear receptor coactivator 7 OS=Mus musculus OX=10090 GN=Ncoa7 PE=1 SV=2	Ncoa7												1																				1
1914	Q6DFW4	Nucleolar protein 58 OS=Mus musculus OX=10090 GN=Nop58 PE=1 SV=1	Nop58			FALSE	FALSE								1		60.3									High	High								1		8.34									Master Protein	Master Protein
1915	Q6DI86	FAST kinase domain-containing protein 1, mitochondrial OS=Mus musculus OX=10090 GN=Fastkd1 PE=2 SV=1	Fastkd1								FALSE																				Medium
1916	Q6EDY6	F-actin-uncapping protein LRRC16A OS=Mus musculus OX=10090 GN=Carmil1 PE=1 SV=2	Carmil1							FALSE										151.8	151.8	1	1							High										7.8	7.8	1374	1374
1917	Q6EDY6	F-actin-uncapping protein LRRC16A OS	NONE							FALSE										151.8	151.8	1	1							High										7.8	7.8	1374	1374
1918	Q6EVK6	ATP-dependent helicase BRM OS=Arabidopsis thaliana OX=3702 GN=BRM PE=1 SV=1	BRM		FALSE																				Medium																				Master Protein
1919	Q6GQS1	Calcium-binding mitochondrial carrier protein SCaMC-3 OS=Mus musculus OX=10090 GN=Slc25a23 PE=1 SV=1	Slc25a23			FALSE	FALSE																			Medium	Medium																			Master Protein	Master Protein
1920	Q6GQT9	Nodal modulator 1 OS=Mus musculus OX=10090 GN=Nomo1 PE=1 SV=1	Nomo1			FALSE	FALSE																			High	High																			Master Protein	Master Protein
1921	Q6GQX2	Nck-associated protein 5-like OS=Mus musculus OX=10090 GN=Nckap5l PE=1 SV=1	Nckap5l							FALSE																				High
1922	Q6GV12	3-ketodihydrosphingosine reductase OS=Mus musculus OX=10090 GN=Kdsr PE=1 SV=1	Kdsr	FALSE	FALSE	FALSE	FALSE																	High	High	High	High																	Master Protein	Master Protein	Master Protein	Master Protein
1923	Q6IFX2	Keratin, type I cytoskeletal 42 OS=Mus musculus OX=10090 GN=Krt42 PE=1 SV=1	Krt42	FALSE	FALSE	FALSE	FALSE	FALSE	FALSE	FALSE		FALSE	Master Protein	1.244	7	2	50.1			50.1	50.1	1	1	High	High	High	High	High	High	High		High	0	4	7	452	5.16	0	0	5.16	5.16	452	452	Master Protein	Master Protein	Master Protein	Master Protein	Master Protein	Master Protein
1924	Q6IFX2	Keratin, type I cytoskeletal 42 OS	NONE	FALSE	FALSE	FALSE	FALSE	FALSE	FALSE	FALSE		FALSE	Master Protein	1.244	7	2	50.1			50.1	50.1	1	1	High	High	High	High	High	High	High		High	0	4	7	452	5.16	0	0	5.16	5.16	452	452	Master Protein	Master Protein	Master Protein	Master Protein	Master Protein	Master Protein
1925	Q6IFZ6	Keratin, type II cytoskeletal 1b OS=Mus musculus OX=10090 GN=Krt77 PE=1 SV=1	Krt77			FALSE	FALSE																			High	High																			Master Protein	Master Protein
1926	Q6IME9	Keratin, type II cytoskeletal 72 OS=Mus musculus OX=10090 GN=Krt72 PE=3 SV=1	Krt72	FALSE	FALSE	FALSE	FALSE					FALSE	Master Protein		2	1	56.7							High	High	High	High					High	0.002		3	520	7.4							Master Protein	Master Protein	Master Protein	Master Protein
1927	Q6IQY5	Centrosomal protein of 70 kDa OS=Mus musculus OX=10090 GN=Cep70 PE=2 SV=1	Cep70												1	1																			1	616
1928	Q6IRU7	Centrosomal protein of 78 kDa OS=Mus musculus OX=10090 GN=Cep78 PE=2 SV=1	Cep78											2.216	1	1	86.8																	2	1	790	8.54
1929	Q6IUF8	RNA-directed RNA polymerase L OS=Machupo virus OX=11628 GN=L PE=1 SV=1	L			FALSE																				High																				Master Protein
1930	Q6KCD5	Nipped-B-like protein OS	NONE																	315.3	315.3																			7.91	7.91
1931	Q6KCD5	Nipped-B-like protein OS=Mus musculus OX=10090 GN=Nipbl PE=1 SV=1	Nipbl																	315.3	315.3																			7.91	7.91
1932	Q6NKW9	Glucan endo-1,3-beta-glucosidase 8 OS=Arabidopsis thaliana OX=3702 GN=At1g64760 PE=2 SV=2	At1g64760	FALSE						FALSE														Medium						High														Master Protein
1933	Q6NS45	Coiled-coil domain-containing protein 66 OS=Mus musculus OX=10090 GN=Ccdc66 PE=1 SV=3	Ccdc66	FALSE	FALSE	FALSE	FALSE	FALSE	FALSE	FALSE	FALSE	FALSE	Master Protein	14.671	6	6	107.3							High	High	High	High	High	High	High	High	High	0	5	10	935	7.83							Master Protein	Master Protein	Master Protein	Master Protein	Master Protein	Master Protein
1934	Q6NS46	Protein RRP5 homolog OS=Mus musculus OX=10090 GN=Pdcd11 PE=1 SV=2	Pdcd11	FALSE		FALSE																		High		High																		Master Protein		Master Protein
1935	Q6NV83	U2 snRNP-associated SURP motif-containing protein OS=Mus musculus OX=10090 GN=U2surp PE=1 SV=3	U2surp			FALSE	FALSE															1	1			High	High															1029	1029			Master Protein	Master Protein
1936	Q6NV83	U2 snRNP-associated SURP motif-containing protein OS	NONE			FALSE	FALSE															1	1			High	High															1029	1029			Master Protein	Master Protein
1937	Q6NVF9	Cleavage and polyadenylation specificity factor subunit 6 OS=Mus musculus OX=10090 GN=Cpsf6 PE=1 SV=1	Cpsf6	FALSE	FALSE				FALSE															High	High				High															Master Protein	Master Protein				Master Protein
1938	Q6NWW5	Kinesin-like protein KIF24 OS=Mus musculus OX=10090 GN=Kif24 PE=1 SV=2	Kif24										Master Protein	4.063																			0.002	1
1939	Q6NXH9	Keratin, type II cytoskeletal 73 OS=Mus musculus OX=10090 GN=Krt73 PE=1 SV=1	Krt73					FALSE	FALSE	FALSE		FALSE			4					58.9	58.9							High	High	High		High			4			5.78		8.09	8.09							Master Protein	Master Protein
1940	Q6NXH9	Keratin, type II cytoskeletal 73 OS	NONE					FALSE	FALSE	FALSE		FALSE			4					58.9	58.9							High	High	High		High			4			5.78		8.09	8.09							Master Protein	Master Protein
1941	Q6NXJ0	Protein WWC2 OS=Mus musculus OX=10090 GN=Wwc2 PE=1 SV=1	Wwc2									FALSE																				Medium
1942	Q6NXY1	TBC1 domain family member 31 OS=Mus musculus OX=10090 GN=Tbc1d31 PE=1 SV=1	Tbc1d31	FALSE	FALSE			FALSE	FALSE	FALSE	FALSE	FALSE	Master Protein	5.842	2	2	115.8							High	High			High	High	High	High	High	0.002	3	2	996	8.12							Master Protein	Master Protein			Master Protein	Master Protein
1943	Q6NZC7	SEC23-interacting protein OS	NONE																	110.7	110.7																			5.94	5.94
1944	Q6NZC7	SEC23-interacting protein OS=Mus musculus OX=10090 GN=Sec23ip PE=1 SV=2	Sec23ip																	110.7	110.7																			5.94	5.94
1945	Q6NZJ6	Eukaryotic translation initiation factor 4 gamma 1 OS=Mus musculus OX=10090 GN=Eif4g1 PE=1 SV=1	Eif4g1	FALSE	FALSE	FALSE	FALSE	FALSE	FALSE	FALSE	FALSE	FALSE	Master Protein	1.525	1	1	176			176	176	23	23	High	High	High	High	High	High	High	High	High	0	2	1	1600	5.4	8.89	6.52	5.4	5.4	1600	1600	Master Protein	Master Protein	Master Protein	Master Protein	Master Protein	Master Protein
1946	Q6NZJ6	Eukaryotic translation initiation factor 4 gamma 1 OS	NONE	FALSE	FALSE	FALSE	FALSE	FALSE	FALSE	FALSE	FALSE	FALSE	Master Protein	1.525	1	1	176			176	176	23	23	High	High	High	High	High	High	High	High	High	0	2	1	1600	5.4	8.89	6.52	5.4	5.4	1600	1600	Master Protein	Master Protein	Master Protein	Master Protein	Master Protein	Master Protein
1947	Q6NZK5	Protein hinderin OS=Mus musculus OX=10090 GN=Kiaa1328 PE=1 SV=2	Kiaa1328	FALSE	FALSE	FALSE	FALSE	FALSE	FALSE	FALSE	FALSE	FALSE	Master Protein	5.596	3	3	69.7							High	High	High	High	High	High	High	High	High	0	4	3	612	8.57							Master Protein	Master Protein	Master Protein	Master Protein	Master Protein	Master Protein
1948	Q6P1B1	Xaa-Pro aminopeptidase 1 OS=Mus musculus OX=10090 GN=Xpnpep1 PE=1 SV=1	Xpnpep1			FALSE																				High																				Master Protein
1949	Q6P1G0	HEAT repeat-containing protein 6 OS=Mus musculus OX=10090 GN=Heatr6 PE=1 SV=1	Heatr6		FALSE																				Medium																				Master Protein
1950	Q6P1G2	Lysine-specific demethylase 2B OS=Mus musculus OX=10090 GN=Kdm2b PE=1 SV=1	Kdm2b											0.501																				2
1951	Q6P1H6	Ankyrin repeat and LEM domain-containing protein 2 OS=Mus musculus OX=10090 GN=Ankle2 PE=1 SV=2	Ankle2																																			2.13	0
1952	Q6P2B1	Transportin-3 OS	NONE																	104.1	104.1	1	1																	5.57	5.57	923	923
1953	Q6P2B1	Transportin-3 OS=Mus musculus OX=10090 GN=Tnpo3 PE=1 SV=1	Tnpo3																	104.1	104.1	1	1																	5.57	5.57	923	923
1954	Q6P4T2	U5 small nuclear ribonucleoprotein 200 kDa helicase OS=Mus musculus OX=10090 GN=Snrnp200 PE=1 SV=1	Snrnp200			FALSE	FALSE			FALSE												1	1			High	High			Medium												2136	2136			Master Protein	Master Protein
1955	Q6P4T2	U5 small nuclear ribonucleoprotein 200 kDa helicase OS	NONE			FALSE	FALSE			FALSE												1	1			High	High			Medium												2136	2136			Master Protein	Master Protein
1956	Q6P542	ATP-binding cassette sub-family F member 1 OS=Mus musculus OX=10090 GN=Abcf1 PE=1 SV=1	Abcf1	FALSE	FALSE	FALSE	FALSE													94.9	94.9	3	3	High	High	High	High													6.51	6.51	837	837	Master Protein	Master Protein	Master Protein	Master Protein
1957	Q6P542	ATP-binding cassette sub-family F member 1 OS	NONE	FALSE	FALSE	FALSE	FALSE													94.9	94.9	3	3	High	High	High	High													6.51	6.51	837	837	Master Protein	Master Protein	Master Protein	Master Protein
1958	Q6P560	Zinc finger protein 182 OS	NONE																	72.4	72.4	1	1																	8.16	8.16	627	627
1959	Q6P560	Zinc finger protein 182 OS=Mus musculus OX=10090 GN=Znf182 PE=2 SV=1	Znf182																	72.4	72.4	1	1																	8.16	8.16	627	627
1960	Q6P5B0	RRP12-like protein OS=Mus musculus OX=10090 GN=Rrp12 PE=1 SV=1	Rrp12	FALSE			FALSE													143	143	1	1	High			High													8.91	8.91	1295	1295	Master Protein			Master Protein
1961	Q6P5B0	RRP12-like protein OS	NONE	FALSE			FALSE													143	143	1	1	High			High													8.91	8.91	1295	1295	Master Protein			Master Protein
1962	Q6P5D4	Centrosomal protein of 135 kDa OS=Mus musculus OX=10090 GN=Cep135 PE=1 SV=1	Cep135	FALSE	FALSE			FALSE	FALSE	FALSE	FALSE	FALSE	Master Protein	25.006	12	11	133.3							High	High			High	High	High	High	High	0	10	15	1140	6.48							Master Protein	Master Protein			Master Protein	Master Protein
1963	Q6P5D8	Structural maintenance of chromosomes flexible hinge domain-containing protein 1 OS=Mus musculus OX=10090 GN=Smchd1 PE=1 SV=2	Smchd1	FALSE	FALSE	FALSE	FALSE													225.5	225.5	4	4	High	High	High	High													7.24	7.24	2007	2007	Master Protein	Master Protein	Master Protein	Master Protein
1964	Q6P5D8	Structural maintenance of chromosomes flexible hinge domain-containing protein 1 OS	NONE	FALSE	FALSE	FALSE	FALSE													225.5	225.5	4	4	High	High	High	High													7.24	7.24	2007	2007	Master Protein	Master Protein	Master Protein	Master Protein
1965	Q6P5E4	UDP-glucose:glycoprotein glucosyltransferase 1 OS=Mus musculus OX=10090 GN=Uggt1 PE=1 SV=4	Uggt1	FALSE	FALSE	FALSE	FALSE																	High	High	High	High																	Master Protein	Master Protein	Master Protein	Master Protein
1966	Q6P5F9	Exportin-1 OS=Mus musculus OX=10090 GN=Xpo1 PE=1 SV=1	Xpo1	FALSE	FALSE	FALSE	FALSE													123	123	16	16	High	High	High	High													6.07	6.07	1071	1071	Master Protein	Master Protein	Master Protein	Master Protein
1967	Q6P5F9	Exportin-1 OS	NONE	FALSE	FALSE	FALSE	FALSE													123	123	16	16	High	High	High	High													6.07	6.07	1071	1071	Master Protein	Master Protein	Master Protein	Master Protein
1968	Q6P5H2	Nestin OS=Mus musculus OX=10090 GN=Nes PE=1 SV=1	Nes	FALSE	FALSE	FALSE	FALSE	FALSE	FALSE	FALSE	FALSE	FALSE	Master Protein	2.709	1		207			207	207	3	3	High	High	High	High	High	High	High	High	High	0	1	1		4.34	6.7	5.24	4.34	4.34	1864	1864	Master Protein	Master Protein	Master Protein	Master Protein	Master Protein	Master Protein
1969	Q6P5H2	Nestin OS	NONE	FALSE	FALSE	FALSE	FALSE	FALSE	FALSE	FALSE	FALSE	FALSE	Master Protein	2.709	1		207			207	207	3	3	High	High	High	High	High	High	High	High	High	0	1	1		4.34	6.7	5.24	4.34	4.34	1864	1864	Master Protein	Master Protein	Master Protein	Master Protein	Master Protein	Master Protein
1970	Q6P8X1	Sorting nexin-6 OS=Mus musculus OX=10090 GN=Snx6 PE=1 SV=2	Snx6	FALSE		FALSE	FALSE																	High		High	High																	Master Protein		Master Protein	Master Protein
1971	Q6P9J9	Anoctamin-6 OS=Mus musculus OX=10090 GN=Ano6 PE=1 SV=1	Ano6			FALSE																				High																				Master Protein
1972	Q6P9L6	Kinesin-like protein KIF15 OS	NONE																	160	160																			6.05	6.05
1973	Q6P9L6	Kinesin-like protein KIF15 OS=Mus musculus OX=10090 GN=Kif15 PE=1 SV=1	Kif15																	160	160																			6.05	6.05
1974	Q6P9P6	Kinesin-like protein KIF11 OS=Mus musculus OX=10090 GN=Kif11 PE=1 SV=1	Kif11	FALSE	FALSE															118	118	3	3	High	High															6	6	1052	1052	Master Protein	Master Protein
1975	Q6P9P6	Kinesin-like protein KIF11 OS	NONE	FALSE	FALSE															118	118	3	3	High	High															6	6	1052	1052	Master Protein	Master Protein
1976	Q6P9R2	Serine/threonine-protein kinase OSR1 OS	NONE																	58.2	58.2	2	2																	6.43	6.43	527	527
1977	Q6P9R2	Serine/threonine-protein kinase OSR1 OS=Mus musculus OX=10090 GN=Oxsr1 PE=1 SV=1	Oxsr1																	58.2	58.2	2	2																	6.43	6.43	527	527
1978	Q6P9R4	Rho guanine nucleotide exchange factor 18 OS	NONE																			1	1																			1405	1405
1979	Q6P9R4	Rho guanine nucleotide exchange factor 18 OS=Mus musculus OX=10090 GN=Arhgef18 PE=1 SV=3	Arhgef18																			1	1																			1405	1405
1980	Q6P9Y7	Zinc finger protein 82 OS=Mus musculus OX=10090 GN=Zfp82 PE=2 SV=1	Zfp82				FALSE															1	1				Medium															530	530				Master Protein
1981	Q6P9Y7	Zinc finger protein 82 OS	NONE				FALSE															1	1				Medium															530	530				Master Protein
1982	Q6PA06	Atlastin-2 OS=Mus musculus OX=10090 GN=Atl2 PE=1 SV=1	Atl2			FALSE	FALSE																			High	High																			Master Protein	Master Protein
1983	Q6PAC3	DDB1- and CUL4-associated factor 13 OS=Mus musculus OX=10090 GN=Dcaf13 PE=2 SV=2	Dcaf13							FALSE																				High
1984	Q6PAJ1	Breakpoint cluster region protein OS	NONE																	143	143																			6.92	6.92
1985	Q6PAJ1	Breakpoint cluster region protein OS=Mus musculus OX=10090 GN=Bcr PE=1 SV=3	Bcr																	143	143																			6.92	6.92
1986	Q6PAR5	GTPase-activating protein and VPS9 domain-containing protein 1 OS	NONE																			1	1																			1458	1458
1987	Q6PAR5	GTPase-activating protein and VPS9 domain-containing protein 1 OS=Mus musculus OX=10090 GN=Gapvd1 PE=1 SV=2	Gapvd1																			1	1																			1458	1458
1988	Q6PB44	Tyrosine-protein phosphatase non-receptor type 23 OS	NONE																	185.1	185.1	2	2																	6.8	6.8	1692	1692
1989	Q6PB44	Tyrosine-protein phosphatase non-receptor type 23 OS=Mus musculus OX=10090 GN=Ptpn23 PE=1 SV=2	Ptpn23																	185.1	185.1	2	2																	6.8	6.8	1692	1692
1990	Q6PB66	Leucine-rich PPR motif-containing protein, mitochondrial OS=Mus musculus OX=10090 GN=Lrpprc PE=1 SV=2	Lrpprc	FALSE	FALSE	FALSE	FALSE					FALSE								156.5	156.5	3	3	High	High	High	High					High								6.83	6.83	1392	1392	Master Protein	Master Protein	Master Protein	Master Protein
1991	Q6PB66	Leucine-rich PPR motif-containing protein, mitochondrial OS	NONE	FALSE	FALSE	FALSE	FALSE					FALSE								156.5	156.5	3	3	High	High	High	High					High								6.83	6.83	1392	1392	Master Protein	Master Protein	Master Protein	Master Protein
1992	Q6PCM2	Integrator complex subunit 6 OS	NONE																	99.6	99.6	1	1																	8.78	8.78	883	883
1993	Q6PCM2	Integrator complex subunit 6 OS=Mus musculus OX=10090 GN=Ints6 PE=1 SV=1	Ints6																	99.6	99.6	1	1																	8.78	8.78	883	883
1994	Q6PCX9	E3 ubiquitin-protein ligase TRIM37 OS=Mus musculus OX=10090 GN=Trim37 PE=1 SV=1	Trim37								FALSE					1	107.6														High					961	5.21
1995	Q6PD26	GPI transamidase component PIG-S OS=Mus musculus OX=10090 GN=Pigs PE=1 SV=3	Pigs			FALSE	FALSE																			High	High																			Master Protein	Master Protein
1996	Q6PDH0	Pleckstrin homology-like domain family B member 1 OS=Mus musculus OX=10090 GN=Phldb1 PE=1 SV=1	Phldb1	FALSE	FALSE			FALSE		FALSE	FALSE			2.442	1									High	High			High		High	High			2	1									Master Protein	Master Protein			Master Protein
1997	Q6PDI5	Proteasome adapter and scaffold protein ECM29 OS=Mus musculus OX=10090 GN=Ecpas PE=1 SV=3	Ecpas	FALSE	FALSE	FALSE	FALSE	FALSE		FALSE	FALSE									203.6	203.6	2	2	High	High	High	High	Medium		High	High							0		7.06	7.06	1840	1840	Master Protein	Master Protein	Master Protein	Master Protein	Master Protein
1998	Q6PDI5	Proteasome adapter and scaffold protein ECM29 OS	NONE	FALSE	FALSE	FALSE	FALSE	FALSE		FALSE	FALSE									203.6	203.6	2	2	High	High	High	High	Medium		High	High							0		7.06	7.06	1840	1840	Master Protein	Master Protein	Master Protein	Master Protein	Master Protein
[truncated: 2,009 more rows]
[truncated: 286 more columns]

## Sheet: Tab 2
	Accession	Description	Gene	Ciliated Mtonly B1T1	Ciliated Mtonly B1T1 Normalized	Ciliated Mtonly B1T2	Ciliated Mtonly B1T2 Normalized	Ciliated 66 B1T1	Ciliated 66 B1T1 Normalized	Ciliated 66 B1T2	Ciliated 66 B1T2 Normalized	Ciliated 66 B2T1	Ciliated 66 B2T1 Normalized	Ciliated 66 B2T2	Ciliated 66 B2T2 Normalized	Deciliated MTonly 1h B1T1	Deciliated MTonly 1h B1T1 Normalized	Deciliated MTonly 1h B1T2	Deciliated MTonly 1h B1T2 Normalized	Deciliated 66 1h B1T1	Deciliated 66 1h B1T1 Normalized	Deciliated 66 1h B1T2	Deciliated 66 1h B1T2 Normalized	Deciliated 66 1h B2T1	Deciliated 66 1h B2T1 Normalized	Deciliated 66 1h B2T2	Deciliated 66 1h B2T2 Normalized	Deciliated 66 1h B2T3	Deciliated 66 1h B2T3 Normalized	Deciliated 66 6h B1T1	Deciliated 66 6h B1T1 Normalized	Deciliated 66 6h B1T2	Deciliated 66 6h B1T2 Normalized	Deciliated 66 6h B2T1	Deciliated 66 6h B2T1 Normalized	Deciliated 66 6h B2T2	Deciliated 66 6h B2T2 Normalized	Deciliated 66 6h B2T3	Deciliated 66 6h B2T3 Normazlied
[truncated: 4,008 more rows]

[truncated: 5 more sheets: Tab 3, Tab 4, Tab 5, Tab 6, Tab 7]
