# Supplementary material for: CCDC66 regulation of cytoskeleton and cilia stability is important for signaling and epithelial organization
Source: PLoS Biol. 2025 Jul 29;23(7):e3003313. doi: 10.1371/journal.pbio.3003313 (PMC12324684; doi:10.1371/journal.pbio.3003313)
Supplement: S2 Table — (XLSX) [file pbio.3003313.s008.xlsx]

## Sheet: Antibody
Antibodies	Species	Source/ Identifier	Notes
Anti-CCDC66	rat	homemade	IF (1:10) and WB (1:50)
anti-GFP	rabbit	homemade [63]	WB (1:2000)
anti-acetylated tubulin	mouse IgG2b	Thermo Fisher, 32270, clone 6-11B	IF (1:10000) and WB (1:10000)
anti-polyglutamylated tubulin	mouse	Adipogen, AG-20B-0020, clone GT335	IF (1:1000)
anti gamma-tubulin	IgG1	Sigma, clone GTU-88, T532	IF (1:1000)
anti-alpha-tubulin	rat	Sigma-Aldrich, T926, DM1A	IF (1:2000)
anti-ARL13B	rabbit	Proteintech, 17711-1-AP	IF (1:250)
anti-ARL13B	mouse	NIH Neuromab, 75-287	IF (1:250)
anti-Glutamylated tubulin (GT335)	mouse IgG1	Adipogen, AG-20B-0020-C100	IF (1:2000)
anti-Ninein	mouse IgG1	Santa Cruz, sc-376420	IF (1:2000)
anti-Centrin (20H5)	mouse IgG2a	Millipore, 04-1624	IF (1:4000)
anti-SMO (E5)	mouse IgG2a	Santa Cruz, sc-166685	IF (1:1000)
anti-Acetylated tubulin	mouse IgG2b	Santa Cruz, sc-23950	IF (1:2000)
anti-pHsp27	mouse IgG2b	Santa Cruz, sc-166693	IF (1:1000)
anti-Flag	mouse	Proteintech, 660083-IG	WB(1:1000)
anti-Flag	rabbit	CST, 2368	IF (1:200)
anti-CEP164	rabbit	Proteintech, 22227-1-AP	IF (1:200)
anti-KIAA0568/Talpid3	rabbit	Proteintech, 24421-1-AP	IF (1:100)
anti-CP110	rabbit	Betyl, A301-344A	IF (1:500)
anti-PCM1	goat	Santa Cruz, sc-50164	IF (1:1000)
anti-RAB5	rabbit	CST, 3547	IF (1:200) and WB (1:800)
anti-RAB7	rabbit	CST, D95F2 9367	IF (1:200) and WB (1:800
anti-RAB11	rabbit	CST, 5589	IF (1:200) and WB (1:800
anti-Smoothened	mouse	Santa Cruz, sc-166685	IF (1:50)
anti-phospho Smoothened	rabbit	Amerigo Scientific, 7TM0239A-IC	IF (1:200)
anti-IFT88	rabbit	Proteintech, 13967-1-AP	IF (1:100)
anti-BBS4	rabbit	Proteintech, 12766-1-AP	IF (1:100)
anti-IFT144	rabbit	Proteintech, 13647-1-AP	IF (1:200)
anti-E-cadherin	mouse	Proteintech, 60335-1-Ig	IF (1:200)
anti-β-Catenin	rabbit	Proteintech, PTG 51067-2-AP	IF (1:200)
anti-ZO-1	mouse	Invitrogen, 33-9100	IF (1:1000)
anti-GAPDH	mouse	CST, 97166	WB (1:2000)
Phalloidin- AlexaFluor 568 coupled		Invitrogen, A12380	IF (1:5000)
SiR-Actin Streptavidin- AlexaFluor 568 coupled		Cytoskeleton Inc., CY-SC001	IF (1:200)
AlexaFluor 488-, 568- or 633-coupled		Life Technologies	IF (1:2000) and WB (1:5000)
Streptavidin-IRDye800		Invitrogen, 21851	WB (1:10000)
IRDye680- IRDye800-coupled		LICOR Biosciences	WB (1:5000)

## Sheet: Chemicals
Chemicals	Source/ Identifier	Notes
Dulbecco’s modified Eagle’s Medium DMEM/F12 medium	Pan Biotech, Cat. # P04-41250
DMEM medium	Pan Biotech, Cat. # P04-03590
Fetal Bovine Serum (FBS)	Life Technologies, Ref. # 10270-106, Lot # 42Q5283K	0.05
Penicillin-streptomycin	GIBCO, Cat. # 1540-122	0.01
Polyethylenimine, MW 25 kDa (PEI)	Polysciences, Cat#: 23966-1	1mg/ml
Puromycin	Invitrogen, CA	3 μg/mL
Matrigel	BD Biosciences	40 μl/well
Ni-NTA–agarose beads	Thermo Scientific, 88221
Rabbit muscle actin	Cytoskeleton Inc. # AKL99-A
Formaldehyde (FA)	Sigma-Aldrich, 36.5–38%, Cat#: F8775
Acrylamide (AA)	Sigma-Aldrich, Cat#: A4058
N,N’-methylenbisacrylamide (BIS, 2%)	M1533, SIGMA
Sodium acrylate (SA, 97-99%)	Sigma-Aldrich, Cat#: 408220
Ammonium persulfate (APS)	Thermo Scientific, Cat#: 17874
Tetramethylethylendiamine (TEMED)	Thermo Scientific, Cat#: 17919
poly-D-Lysine	Gibco, Cat#: A3890401
PFA	Sigma-Aldrich, Cat#: S9888
Sucrose	Sigma-Aldrich, Cat#: S0389
MgCl2	Sigma-Aldrich, Cat#: M2670
PIPES	Sigma-Aldrich, Cat#: P6757
BSA	Capricorn Scientific, Cat#: BSA-1T
MLN8237	MedChemExpress, Cat#: HY-10971	500nm
Tubacin	Cayman, Cat#: 13691-537049-40-4	2um
Taxol	Sigma, Cat#: T7402	1um
CytochalasinD	Sigma, Cat#: 8273	0.5um
SAG	EMD Millipore, Cat#: 5666660	1um
Wnt Agonist BML-284	Selleckchem, Cat#: S8178	700nm
N1564090	Sigma-Aldrich, Cat. #M1404	400ng/ml
NucleoSpin RNA kit	Macherey-Nagel, Cat#: 740955.50
SCRIPT Reverse Transcriptase	Jena Bioscience Cat#: PCR-511S
iScript cDNA synthesis kit	BioRad, # 1708891
Biotin	Sigma, #B4501-1g
Streptavidin–agarose beads	Thermo Fisher Scientific, Cat#: 20353
precleared tubulin	Cytoskeleton, Inc.
NaCl	Sigma-Aldrich, Cat#: S9888
Mowiol mounting medium containing N-propyl gallate	Sigma-Aldrich, Cat#: 81381
PMSF	Applichem, Cat#A0999,0005
Lysozyme	Fisher Science, Cat#BP535-1
Tween20	Biobasic, Cat#Q8F03220
Hepes	Multicell, Cat#600-032-cg
Imidazole	Biobasic, Cat#288-32-4
EGTA	Biobasic, Cat#67-42-5
GoTaq qPCR Master Mix	Promega
2-Mercaptoethanol (beta mercaptoethanol)	Biobasic, Cat#N1564090
DTT	Bioshop, Cat#DTT001.5
Potassium Chloride (KCl)	Sigma, Cat#12636-1kg
Sodium Carbonate	Sigma, Cat#230952-100g
Urea	Sigma, Cat#33247-1kg
Tris	Apollo scientific, AS495136
