# Supplementary material for: CCDC66 regulation of cytoskeleton and cilia stability is important for signaling and epithelial organization
Source: PLoS Biol. 2025 Jul 29;23(7):e3003313. doi: 10.1371/journal.pbio.3003313 (PMC12324684; doi:10.1371/journal.pbio.3003313)
Supplement: S1 Data — Numerical data for Figs 1C, 1D, 1F, 1G, 2B, 2E, 3B, 3E, 3F, 4A–4D, 6C, 6E, 6F, 7B–7G, 8B–8D, 8F, 8G, S1C–S1F, S2B, S2C, S2E, S2F, S3C, S3A–S3C, S4C–S4F, S5D, S5E, S6B, S6D, S6F, S6H, S6I, S6L. Each tab in the file represents the corresponding figure panel produced based on the displayed data. (XLSX) [file pbio.3003313.s009.xlsx]

## Sheet: Fig 1C
	Ciliated cells %
	shControl			shCcdc66					shControl			shCcdc66				Unpaired t test with Welch's correction
	n1	n2	n3	n1	n2	n3			n1	n2	n3	n1	n2	n3		P value	0.0509
	53.8462	100	89.4737	85.7143	83.3333	76.1905		Number of values	12	12	12	12	12	12		P value summary	ns
	87.5	87.5	82.1429	83.3333	77.7778	69.2308		Mean	82.33	87.01	81.52	78.34	79.1	75.37		Significantly different (P < 0.05)?	No
	79.1667	83.3333	85.1852	82.6087	72.7273	90.9091		Std. Deviation	14.9	10.33	7.229	14.17	10.9	13.6		One- or two-tailed P value?	Two-tailed
	79.1667	84.375	69.5652	80	75.8621	64.2857		Std. Error of Mean	4.301	2.982	2.087	4.089	3.147	3.926		Welch-corrected t, df	t=2.928, df=3.480
	62.5	80.7692	87.5	94.4444	75.8621	87.5		Mean 3n	83.62			77.6
	94.7368	97.6744	80	88.2353	80.9524	76.9231		Std. Deviation 3n	2.964			1.971				How big is the difference?
	96.1538	100	72.4138	85.7143	56.6667	72.2222		Std. Error of Mean 3n	1.711			1.138				Mean of column A	83.62
	100	97.561	90	58.3333	75.8621	40										Mean of column B	77.6
	70.3704	76	80.6452	81.25	100	86.6667										Difference between means (B - A) ± SEM	-6.017 ± 2.055
	76	90.9091	88.5714	60	90.4762	84.2105										95% confidence interval	-12.07 to 0.04136
	88.4615	76.4706	70.9677	90.4762	88.2353	77.7778										R squared (eta squared)	0.7113
	100	69.5652	81.8182	50	71.4286	78.5714
																F test to compare variances
																F, DFn, Dfd	2.261, 2, 2
																P value	0.6134
																P value summary	ns
																Significantly different (P < 0.05)?	No
																Data analyzed
																Sample size, column A	3
																Sample size, column B	3

## Sheet: Fig 1D
	Cilium length (µm)
	shControl			shCcdc66					shControl			shCcdc66				Unpaired t test with Welch's correction
	n1	n2	n3	n1	n2	n3			n1	n2	n3	n1	n2	n3		P value	0.0148
	3.26748	3.38072	2.6646	2.56084	2.29745	2.50955		Number of values	164	160	302	197	134	136		P value summary	*
	2.4403	2.84046	2.40054	4.39876	1.43891	1.81178		Mean	3.134	2.98	2.612	2.068	1.873	1.894		Significantly different (P < 0.05)?	Yes
	4.0645	2.70914	3.94204	1.74501	1.58473	0.37111		Std. Deviation	0.8553	0.7278	0.8076	1.076	1.186	0.8687		One- or two-tailed P value?	Two-tailed
	3.55871	3.75138	2.68619	2.96774	2.13385	1.01361		Std. Error of Mean	0.06678	0.05754	0.04647	0.07669	0.1024	0.07449		Welch-corrected t, df	t=5.780, df=2.621
	3.03138	4.78629	2.66775	2.15103	2.05578	2.70212		Mean 3n	2.909			1.945
	2.92644	3.76082	3.17124	2.6706	1.95539	0.873919		Std. Deviation 3n	0.2682			0.107				How big is the difference?
	2.51149	5.96775	2.75853	3.80137	0.652521	3.24225		Std. Error of Mean 3n	0.1549			0.0618				Mean of column A	2.909
	3.24635	3.28985	2.95202	1.59606	3.47093	1.78821										Mean of column B	1.945
	2.76642	4.64801	2.18508	3.18726	2.07481	2.66502										Difference between means (B - A) ± SEM	-0.9637 ± 0.1667
	2.68722	3.15038	2.31086	1.9557	2.19504	3.24591										95% confidence interval	-1.540 to -0.3869
	3.28976	3.75904	2.68617	2.75849	0.541693	0.90363										R squared (eta squared)	0.9272
	2.85516	2.99254	2.98251	4.3003	0.346367	1.37949
	3.64487	2.21254	3.16153	2.87715	2.51824	1.08371										F test to compare variances
	3.4792	2.32849	1.93486	4.59506	1.43822	1.58758										F, DFn, Dfd	6.279, 2, 2
	2.99805	2.85867	2.09286	4.45081	1.81381	0.663865										P value	0.2748
	2.65667	5.43056	4.07184	2.54418	2.0793	2.53287										P value summary	ns
	2.97798	2.83336	2.64464	0.830013	0.967337	2.46004										Significantly different (P < 0.05)?	No
	5.58342	4.26342	5.4667	1.51258	2.76029	1.79457
	4.70702	3.56666	3.91903	4.15452	1.34282	0.779301										Data analyzed
	3.44075	2.24725	3.83554	1.96275	0.5735	3.75475										Sample size, column A	3
	4.47713	3.92729	4.06534	3.76828	0.616123	1.90266										Sample size, column B	3
	4.04825	3.51635	3.39935	0.997688	2.55976	2.33007
	5.69593	2.5623	2.23991	4.32748	2.13244	0.168403
	2.75212	2.69796	1.66649	0.513728	2.43289	0.121783
	3.29874	2.5614	3.44035	2.53849	2.68601	2.33078
	2.61567	4.3609	3.36976	4.22515	1.18201	1.32684
	2.95443	2.62422	2.53384	1.80916	0.686333	0.561077
	3.47965	4.36519	2.12711	2.60332	3.15719	2.37977
	3.19142	2.83567	3.6782	2.6897	0.992305	1.03705
	3.34545	2.20307	2.89755	3.10317	1.26545	0.564614
	3.78374	3.0041	1.39492	1.38829	2.49978	2.26454
	2.9642	3.14213	2.90934	2.58639	1.90391	1.34625
	2.57332	4.92744	2.6966	1.70088	0.971703	3.00063
	2.43199	2.74901	2.12111	2.4291	1.85631	1.11834
	2.33166	2.25095	2.61965	1.21631	5.59464	1.18114
	2.74429	2.39438	2.81161	0.968287	0.629665	1.63834
	3.5771	4.1474	2.87477	0.411325	1.40054	2.52914
	3.84106	2.89274	3.40503	0.446296	1.74185	1.73832
	2.06995	2.19273	2.61025	2.98428	0.423403	2.10743
	3.19021	2.54999	2.56293	1.68122	3.10397	2.23547
	2.49373	2.39824	2.54514	1.11681	1.64326	3.0755
	2.99535	3.67675	2.15071	2.81682	2.89122	2.60946
	3.19132	2.85768	2.45678	2.35776	1.09515	2.63588
	3.55914	3.34129	2.50127	2.32448	2.07944	2.02954
	3.15752	3.47478	2.01671	0.777431	0.93553	1.50168
	3.32865	2.79219	1.9761	2.38966	2.63691	2.75051
	2.02751	3.20579	2.92935	3.54508	2.1237	2.02714
	2.25053	2.37583	2.69417	1.16511	1.7474	3.22148
	2.76527	2.50002	4.27685	2.42043	2.07288	2.37018
	2.63934	3.04505	2.19756	1.28048	1.31052	2.65606
	2.92151	2.70141	3.10989	2.35837	3.19999	2.39073
	3.70896	2.86514	3.6892	3.18127	3.19929	1.0237
	3.71429	2.81178	2.07726	0.868471	0.545047	0.458399
	2.49935	3.1105	2.52539	1.44894	1.95463	1.5098
	3.07801	2.73086	1.41395	2.13139	2.35553	2.28531
	2.49104	2.66134	3.84478	1.116	1.89983	2.32117
	2.26301	3.94813	2.94459	2.10485	1.6917	2.38243
	2.84387	4.76879	3.28867	4.75883	0.798433	2.64251
	2.15738	2.34587	2.42608	1.47081	0.759793	0.534098
	1.83996	3.30996	2.91053	0.904383	0.632688	0.460294
	2.3798	3.49277	2.07869	0.530144	1.89164	1.64694
	8.70703	2.7894	2.30829	1.7762	2.93423	3.03171
	3.3354	2.88318	1.70574	3.70237	0.273975	1.87887
	2.37248	2.33955	1.42317	1.67215	2.19497	2.71971
	3.28479	3.21524	2.07988	3.18698	2.36851	1.53981
	2.23928	4.1648	3.43136	1.39382	2.89982	2.12801
	2.83464	3.00098	2.69565	2.43551	2.87127	1.1875
	2.50801	5.07011	3.96365	2.94841	0.75437	1.05268
	2.99816	3.07201	2.54263	3.87654	0.624722	1.69084
	3.51167	2.28456	2.99852	1.48975	0.860158	2.43889
	3.27827	2.4546	3.06233	1.30262	1.35042	1.9777
	3.25176	2.24668	2.86352	2.01582	1.22712	1.17654
	2.94686	3.66597	2.07487	3.38601	0.267499	2.35301
	2.65106	2.91864	2.12132	2.38956	0.455449	2.31359
	4.12254	3.3178	2.82324	2.03229	1.64032	0.966028
	2.50562	2.49005	2.20631	2.50349	1.0777	2.20859
	2.66627	2.86606	2.12017	1.49158	2.7586	0.663933
	3.64644	2.54467	2.56526	3.40203	2.14529	1.01239
	2.54353	2.29675	2.24615	3.96745	3.43146	1.22604
	2.5345	3.05684	1.9857	1.84848	2.28347	2.29648
	3.20402	2.74539	2.92765	1.4629	2.20779	2.06012
	2.6674	3.18114	2.17308	2.7246	1.4455	1.08701
	2.21352	2.82416	3.52953	2.65052	0.500692	2.55184
	2.99679	2.73685	2.60155	1.5553	0.679763	1.41082
	4.85354	3.15285	4.10806	3.29935	0.500133	3.84612
	2.43943	2.42694	3.03789	3.32857	8.0723	3.17179
	4.809	3.91429	2.86376	1.80338	1.75012	2.56147
	2.69577	2.3013	2.42615	2.0317	0.570369	3.30105
	2.5583	2.62295	4.52779	2.33763	0.81763	0.701166
	2.73275	2.54849	3.95078	1.3866	3.42365	0.683301
	2.56468	3.04306	2.7319	1.14279	0.954737	2.83431
	2.33842	2.90813	3.51953	0.753213	1.46982	1.83843
	3.60656	2.75608	3.16818	1.11738	1.39361	2.6631
	3.836	2.77641	3.10216	3.35045	6.04681	1.47861
	3.31812	2.47221	2.04483	1.23834	2.21186	2.6236
	2.60439	2.56287	4.26114	1.72892	2.01146	1.69428
	3.41965	2.89526	3.13003	3.08755	3.45009	3.4481
	2.27014	3.10465	1.91854	5.855	2.00042	1.6136
	4.46068	2.40948	1.92107	0.929557	1.88592	2.01459
	2.01885	2.65881	1.73504	2.18414	3.19175	3.52785
	4.15295	2.74742	1.2212	1.31503	1.09515	2.01471
	3.16563	2.29664	2.52565	5.65108	3.09999	2.53261
	5.60668	2.50229	2.51323	2.46543	0.728762	2.79236
	2.68341	2.59038	2.68561	2.6353	1.49622	2.74537
	2.39048	2.65837	2.94222	1.07616	1.59353	1.74906
	2.87099	3.57983	3.24123	1.97719	3.48252	1.91464
	2.4297	2.21599	2.30757	2.42681	0.893984	1.09331
	2.30547	2.83915	1.55193	1.01636	2.16884	1.62328
	2.90047	2.16472	2.85551	0.472917	1.24284	1.85908
	2.67411	2.77951	3.20024	3.81278	3.11936	0.994529
	2.3537	2.59312	2.1053	1.98936	2.49793	3.10515
	2.56373	2.5892	2.33232	0.718568	3.53313	3.2697
	3.55509	2.8114	4.33086	3.09838	1.9902	0.976859
	2.60676	2.72126	1.44698	2.61758	0.900027	3.0087
	4.62304	2.02601	2.64218	0.910195	2.14362	0.756627
	3.12254	2.19054	3.40486	3.16429	1.55208	0.975629
	2.36904	2.48581	2.44797	1.49465	2.90491	1.63613
	3.32336	2.41731	2.70691	2.7284	4.33297	0.64951
	3.46237	3.44406	2.97582	2.193	3.00191	4.04457
	3.05185	2.27551	2.3629	1.76629	1.31126	1.68899
	3.34856	2.5458	1.91825	3.25555	0.847572	3.35177
	3.07198	2.83176	2.08303	3.74904	0.824397	1.59206
	2.85216	2.21451	1.60969	1.23882	1.4028	1.53418
	2.16945	2.47404	2.19045	1.04299	1.65055	0.592354
	2.25779	2.12555	2.81315	0.880699	2.43056	2.00202
	2.75733	2.98286	2.20623	1.45034	4.10276	1.29081
	4.80465	2.48112	2.53471	1.67006	2.05075	1.78665
	2.83627	2.20689	1.89103	2.53867	1.61971	2.82564
	3.86618	2.99444	3.44152	0.936899	0.767499	2.35136
	2.68026	2.83267	1.07841	0.676993	0.124671	1.16845
	3.2251	2.67173	3.65702	2.38268	0.0751331	1.59575
	3.68077	2.51934	2.10381	1.39761	2.55108	0.86059
	2.61174	2.77607	2.28143	1.56999	2.56309	2.55692
	3.0223	3.06083	1.28119	2.79985	0.29105	1.48719
	2.86397	2.92867	1.23476	2.71757		1.86395
	2.88773	3.49243	3.38353	1.08405		0.738749
	3.8698	3.14844	1.29586	2.5349
	3.48624	2.721	2.90912	1.33241
	3.93092	4.16016	2.25477	2.44205
	3.27207	2.14911	2.07422	2.67707
	2.22478	3.64107	2.57758	1.69755
	2.7302	3.17668	2.18392	1.10835
	2.34924	2.14511	2.93963	0.849164
	3.17886	5.7922	2.12225	2.04144
	3.5947	2.79397	2.54136	0.651097
	2.30342	4.07022	3.25812	2.34271
	3.56426	3.61677	2.42803	2.04365
	2.33328	2.79605	2.74881	0.964182
	2.65021	2.43571	2.52187	1.30893
	3.50882	2.84668	2.45083	3.06293
	3.29967	2.7208	2.37637	1.46227
	2.26396	2.76229	2.13186	2.59691
	2.68262	3.37742	3.39511	2.94675
	3.50781	2.26223	2.25199	1.63519
	3.47745	2.08774	2.19939	0.581705
	2.22575	2.51604	2.49222	1.47397
	2.63607	2.45548	2.0595	2.07166
	2.98502	2.23833	3.28265	1.34848
	5.50596	2.96597	2.47504	1.80082
	3.22209	2.97964	3.63098	2.02023
	3.60558		2.12571	2.95424
	4.5473		2.76821	1.49776
	3.4101		2.70595	2.47186
	3.13414		1.64629	1.4837
			2.7185	2.49757
			1.6137	2.9699
			2.51739	1.18216
			1.90534	1.34073
			2.693	1.00786
			2.48815	0.453524
			2.7208	0.993182
			2.15467	3.56413
			2.43947	2.25132
			2.15743	2.2225
			2.97844	0.33614
			2.62984	0.831777
			1.68523	0.433341
			1.94822	1.17428
			2.36969	0.497416
			3.02583	1.63942
			2.10859	2.37233
			2.9727	1.18524
			2.75006	0.576419
			3.24499	1.02687
			2.61275	0.80155
			2.05669	2.47837
			2.48761	0.662914
			2.09688	2.88585
			1.95153	0.364897
			1.25623	1.54554
			2.31262	2.789
			1.95498	0.607418
			1.51728	0.754571
			3.20313	2.29122
			2.51515	2.52723
			2.00048	3.3688
			1.87606	2.2313
			2.99556
			1.61713
			3.36198
			1.13964
			2.44784
			1.70892
			3.26339
			2.70826
			2.81618
			1.77037
			2.74164
			1.9059
			1.72811
			2.43019
			2.06804
			2.69974
			1.34645
			1.04552
			1.98674
			2.28249
			2.79608
			2.5862
			2.33557
			2.94107
			3.01752
			4.3082
			2.32611
			3.71285
			2.4437
			3.24978
			3.26769
			2.1971
			3.09992
			2.00124
			1.28066
			3.3273
			2.10234
			1.6093
			3.91575
			3.088
			1.77891
			1.62302
			2.53039
			2.37614
			2.69636
			1.99391
			2.14824
			2.47819
			1.39459
			2.83585
			2.67477
			2.06971
			3.48818
			4.78298
			4.23462
			3.76758
			3.38912
			1.88694
			2.3461
			1.33757
			3.07964
			2.68687
			2.04698
			1.58188
			1.04666
			1.89038
			2.56328
			1.54302
			3.16923
			2.26155
			2.89611
			3.43556
			2.67242
			3.34315
			6.67663
			2.13258
			3.08164
			4.76935
			2.53304
			3.02317
			3.00795
			3.14567
			3.32449
			2.51725
			2.48668
			2.52647
			2.81303
			2.74503
			2.6237
			1.95695
			2.2407
			2.24051
			1.58276
			1.9338
			2.98568
			1.97742
			6.8553
			2.8408
			1.66772
			3.39348
			3.78039
			1.45538
			2.2255
			1.47755
			4.00339

## Sheet: Fig 1F
		Cilum length (µm)
		shControl																														shCCDC66
		n1										n2										n3										n1										n2
	Time (min)	cilia1	cilia2	cilia3	cilia4	cilia5	cilia6	cilia7	cilia8	cilia9	cilia10	cilia1	cilia2	cilia3	cilia4	cilia5	cilia6	cilia7	cilia8	cilia9	cilia10	cilia1	cilia2	cilia3	cilia4	cilia5	cilia6	cilia7	cilia8	cilia9	cilia10	cilia1	cilia2	cilia3	cilia4	cilia5	cilia6	cilia7	cilia8	cilia9	cilia10	cilia1	cilia2	cilia3	cilia4	cilia5	cilia6	cilia7	cilia8
	0	3.984	4.443	4.294	3.669	4.498	4.232	4.132	3.821	3.472	3.161	3.088	3.503	3.594	3.643	3.503	3.871	3.903	3.78	4.09	3.932	3.26675	3.50821	2.64226	3.66675	3.58756	3.21171	3.17615	3.47	3.69148	3.35711	3.643	3.465	3.116	3.762	2.39	2.939	3.406	3.41	3.41	3.585	3.363	2.928	2.841	2.888	3.159	2.726	2.291	2.204
	8	4.185	3.891	4.582	3.377	3.611	4.365	3.287	3.458	2.627	2.798	2.89	3.526	3.64	3.689	3.93	3.917	3.92	4.207	3.635	3.661	3.56925	3.45692	2.87839	3.58675	3.6	3.59707	3.64308	3.00667	3.03518	3.22947	3.462	3.576	3.268	3.139	2.299	2.855	3.408	3.641	3.641	3.621	2.225	2.761	2.188	2.918	2.745	1.588	2.124	1.551
	16	4.189	3.98	3.767	3.405	3.894	3.944	3.803	3.381	3.143	2.721	2.803	3.762	3.572	3.585	3.448	3.849	3.966	3.725	4.029	3.485	3.27275	3.51308	2.45419	3.558	3.46617	3.15951	2.80795	3.41359	3.79333	3.68105	3.153	3.502	3.127	2.573	2.192	2.559	3.329	3.162	3.162	3.679	1.746	1.796	3.153	3.424	3.639	1.109	1.159	2.516
	24	3.997	3.31	4.172	4.044	4.131	3.983	3.635	4.298	2.975	3.638	2.867	3.782	3.585	3.529	3.762	3.862	3.862	4.039	4.406	3.511	3.6965	3.30359	2.59355	3.45125	3.45896	3.45317	2.63718	4.02513	3.21963	3.17158	3.596	2.736	3.141	3.981	2.006	2.966	3.093	2.896	2.896	3.507	1.507	2.679	3.424	1.719	3.847	1.87	2.042	2.787
	32	3.472	4.2	3.946	4.604	3.683	4.179	3.553	3.489	2.893	2.829	2.816	3.305	3.659	3.307	3.261	3.936	3.806	3.538	3.689	3.454	3.44775	3.15308	3.19129	3.61575	3.7097	3.58878	3.81769	3.59564	3.10741	3.39316	3.265	2.612	3.287	3.717	1.806	2.914	3.491	2.934	2.934	3.007	1.644	1.725	1.491	2.131	3.438	1.007	1.088	1.854
	40	3.369	4.046	4.333	3.765	4.135	4.263	3.567	3.682	2.907	3.022	2.996	2.819	3.342	2.895	3.45	3.619	3.584	3.727	3.898	3.706	3.30025	3.38487	2.31129	3.41375	3.47637	3.41195	3.40333	3.95077	2.88704	3.46947	3.441	2.698	3.169	3.195	2.052	2.974	3.097	3.136	3.136	3.518	2.421	3.633	1.522	3.783	2.637	1.784	2.996	1.885
	48	3.643	3.009	3.714	4.139	3.485	3.999	3.204	3.597	2.544	2.937	2.839	3.122	2.956	3.067	3.937	3.233	3.172	4.214	4.02	3.349	3.5255	3.41846	3.22581	3.59125	3.39975	3.21902	2.79154	3.61359	2.36037	3.13789	3.125	3.233	3.32	2.507	2.396	2.898	2.793	2.058	2.058	3.532	2.671	1.699	1.313	1.172	2.611	2.034	1.062	1.676
	56	3.308	3.473	3.61	3.901	3.24	4.108	3.87	4.418	3.21	3.758	2.991	3.567	3.134	3.489	3.54	3.411	3.344	3.817	3.491	3.389	3.36025	3.34308	3.00516	3.3535	3.62189	3.43537	2.95103	3.24846	2.94296	3.11789	3.253	3.729	3.179	2.676	2.375	2.513	2.895	2.123	2.123	3.509	1.313	2.399	2.369	1.409	3.283	1.676	1.762	1.732
	64	3.442	3.895	3.697	3.485	3.355	4.715	3.482	3.966	2.822	3.306	2.989	3.43	3.474	3.629	3.852	3.751	3.766	4.129	3.768	3.235	3.5255	2.61231	3.09548	3.474	3.25174	2.9161	3.09282	3.64333	3.36529	3.37711	3.268	3.835	3.137	2.874	2.326	2.423	3.043	2.842	2.842	3.544	2.781	2.485	1.986	3.199	3.939	2.144	1.848	1.349
	72	3.891	3.803	4.179	4.933	3.71	4.407	3.894	3.859	3.234	3.199	2.794	3.223	3.482	3.169	3.536	3.759	3.906	3.813	3.334	3.138	3.037	3.45513	3.20419	3.4575	3.46095	3.44	3.06718	2.9459	3.16765	3.51684	3.708	3.534	3.766	2.655	2.038	3.253	3.387	3.296	3.296	3.526	2.546	1.796	1.985	3.522	3.789	1.909	1.159	1.348
	80	4.028	3.172	3.934	3.43	3.631	4.602	3.728	3.381	3.068	2.721	2.687	3.032	2.961	3.621	3.478	3.238	3.446	3.755	3.544	3.176	3.09725	3.43795	2.97355	3.32275	3.37562	3.34341	2.72359	3.80872	2.99999	3.47711	2.818	3.549	3.69	3.491	1.764	3.066	3.197	3.684	3.684	3.375	1.563	1.313	1.809	3.521	2.131	1.926	0.676	1.172
	88	3.458	3.305	4.168	3.861	3.68	4.451	3.982	3.959	3.322	3.299	2.638	2.957	2.85	2.997	3.386	3.127	3.898	3.663	3.09	3.628	3.2765	3.00641	3.03419	3.52475	3.32214	3.06146	3.46333	3.1841	3.77239	3.13974	2.858	3.517	3.045	3.549	2.084	3.43	3.367	2.746	2.746	3.58	2.79	2.492	2.112	2.684	1.944	2.153	1.165	1.475
	96	4.19	4.061	3.931	4.296	4.173	4.344	3.456	3.824	2.796	3.164	2.95	3.33	3.176	3.19	3.784	3.453	3.274	4.061	3.598	3.121	3.5915	2.77026	2.66452	3.66	3.44353	2.92561	3.19615	3.15385	3.57771	2.70553	2.197	3.139	3.33	3.435	2.26	3.336	3.188	2.433	2.433	3.777	2.763	2.757	1.223	2.763	2.208	2.126	1.848	1.586
	104	3.259	3.31	3.549	3.936	4.461	3.969	3.949	3.275	3.289	2.615	2.695	3.184	3.028	2.963	3.948	3.305	3.467	4.225	3.618	3.2	2.55875	3.02692	3.09839	3.27475	3.72786	3.11512	2.93846	2.95359	3.7983	3.06658	3.011	3.504	3.635	2.174	2.401	3.147	2.91	2.03	2.03	3.443	1.88	2.62	3.032	2.017	3.611	1.243	1.63	2.395
	112	4.037	3.425	4.19	4.074	4.229	3.88	4.11	3.569	3.45	2.909	3.014	3.163	2.764	3.485	3.759	3.041	3.24	4.036	3.56	3.351	3.0335	2.48162	2.81839	3.0625	3.42463	2.56317	3.00846	2.64103	3.98469	3.04132	2.433	3.957	3.451	2.007	2.544	2.969	2.577	1.845	1.845	3.679	2.781	3.283	1.987	3.668	2.954	2.144	0.729	1.35
	120	4.164	3.774	4.208	4.081	4.126	4.193	3.321	3.381	2.661	2.721	2.832	3.233	3.563	3.094	3.413	3.84	3.762	3.69	3.368	3.466	3.6385	2.81256	2.86677	3.08825	3.56045	3.47416	3.16103	3.02359	3.65999	2.55974	2.279	3.281	3.641	2.037	2.36	2.827	2.764	1.438	1.438	3.483	2.467	1.802	2.195	2.679	3.257	1.83	1.9	1.558
	128	4.21	3.754	4.539	4.332	3.89	3.489	3.501	3.16	2.841	2.5	3.15	2.919	3.261	3.486	3.938	3.538	3.371	4.215	2.948	2.608	3.5355	3.44231	3.39	3.283	3.53532	3.5066	3.29564	2.7559	2.99739	3.11237	2.224	3.911	3.835	1.864	2.598	3.53	2.544	2.076	2.076	3.678	1.97	3.013	2.039	2.375	3.256	1.333	0.754	1.402
	136	3.444	4.213	3.511	4.003	3.534	4.245	3.363	3.805	2.703	3.145	2.663	3.199	3.158	3.425	3.8	3.435	3.763	4.077	3.878	3.251	3.393	2.69538	2.08581	3.0735	3.44154	3.4037	2.68231	3.11564	3.54954	3.43237	3.312	3.387	3.488	1.872	2.265	3.393	2.363	1.811	1.811	3.762	2.476	2.936	2.727	3.293	2.698	1.839	1.484	1.004
	144	3.839	2.927	3.443	3.774	3.473	3.794	3.773	3.111	3.113	2.451	3.139	2.953	3.316	3.438	3.647	3.593	3.702	3.924	3.169	3.119	3.3955	3.05923	2.56903	2.91025	3.33308	3.31233	3.28231	3.40333	3.68887	2.97658	2.866	3.434	3.459	2.126	2.589	3.179	2.749	1.941	1.941	3.719	2.184	3.36	2.351	3.461	2.298	1.547	1.333	1.266
	152	3.631	3.206	3.447	3.991	4.129	3.718	3.848	3.573	3.188	2.913	2.726	2.957	2.738	3.299	3.846	3.015	3.715	4.123	3.519	2.794	3.6005	3.05923	2.12968	2.76275	3.55746	3.4954	2.99872	2.93077	3.55428	3.47132	2.935	3.471	3.275	1.739	2.622	3.633	2.533	2.412	2.412	3.831	1.641	1.485	1.641	1.695	3.632	1.004	1.494	1.004
	160	3.565	4.021	3.381	3.961	3.529	4.476	3.525	3.888	2.865	3.228	2.771	2.936	3.013	2.984	3.724	3.29	3.576	4.001	3.112	3.42	3.301	3.09718	2.3029	2.51925	3.25448	3.74449	2.67795	3.3459	3.33258	3.16053	2.626	3.403	3.754	1.7	2.292	3.732	2.345	2.274	2.274	3.644	2.942	2.267	2.924	2.429	2.937	2.305	1.425	1.182
	168	3.649	2.724	3.249	3.857	3.347	4.229	3.957	3.494	3.297	2.834	2.734	3.082	2.737	3.199	3.522	3.014	3.261	3.799	3.311	3.088	3.6585	3.2759	2.66129	2.13475	3.56294	3.48404	2.94846	3.96949	3.17025	3.49579	3.32	4.065	3.366	1.89	2.11	3.661	2.951	2.07	2.07	3.446	2.423	2.794	1.903	1.813	2.953	1.786		1.182
	176	3.075	3.416	3.622	4.592	4.285	4.195	3.962	3.433	3.302	2.773	2.721	2.814	2.788	3.221	3.857	3.065	3.476	4.134	3.936	2.52	3.3935	3.11359	2.85097	2.28375	3.69154	3.7761	2.81667	3.53154	3.69789	3.06763	3.211	3.742	2.753	1.738	2.372	3.711	2.973	1.958	1.958	3.522	2.298	2.698	1.641	3.116	3.202	1.661		1.004
	184	3.781	3.086	3.934	3.657	3.92	3.187	3.521	3.977	2.861	3.317	2.958	2.746	3.271	3.123	3.758	3.548	3.498	4.035	3.663	3.818	2.594	3.06821	2.19548	3.0495	3.7097	3.07509	3.24949	3.89385	3.59185	3.15895	3.414	2.466	2.703	1.838	2.408	2.902	3.056	1.517	1.517	3.44	2.701	1.575	2.954	3.299	2.871	2.064		1.333
	192	2.885	3.993	4.273	3.487	3.151	3.741	3.495	3.4	2.835	2.74	2.945	3.215	3.275	2.935	3.531	3.552	3.4	3.808	3.473	2.831	2.6945	3.3259	2.73613	2.81275	3.56542	3.78235	2.78641	3.54974	3.68874	3.09053	3.428	3.011	3.516	2.126	2.534	3.246	2.85	1.296	1.296	2.855	1.392	1.366	1.819	2.916	3.191	1.755		1.082
	200	2.533	3.15	3.633	3.659	3.486	3.882	3.144	3.822	2.484	3.162	2.905	3.302	3.456	3.244	3.805	3.733	3.212	4.082	3.208	3.216	3.053	2.87077	2.96739	3.3095	3.65995	3.65196	2.59923	3.17744	3.58738	3.435	3.272	3.529	3.005	1.71	2.557	3.706	3.092	1.868	1.868	2.748	1.696	2.274	2.232	2.684	2.725	1.059		1.004
	208	3.563	3.009	3.981	3.11	3.545	3.936	3.516	3.83	2.856	3.17	2.826	3.084	2.725	2.928	3.734	3.002	3.521	4.011	3.644	3.708	3.683	3.51923	3.62871	3.00275	3.34129	3.27133	3.82333	3.58026	3.44398	3.61579	3.295	3.609	2.846	1.97	2.244	3.643	2.753	1.605	1.605	2.314	1.617	3.508	1.819	2.195	3.078	1.676		1.333
	216	2.714	2.799	3.701	4.074	4.54	3.268	3.477	4.002	2.817	3.342	2.912	2.991	3.454	2.623	3.665	3.731	3.205	3.942	4.761	2.791	3.6175	3.54179	2.50777	3.1195	3.05199	3.08793	2.78897	2.86872	3.61198	3.25	3.221	3.168	3.208	2.295	2.705	3.306	2.797	1.63	1.63	2.976	1.313	2.231	2.786	2.325	3.035	1.994		1.327
	224	3.569	4.153	3.345	4.158	3.448	4.06	3.467	3.549	2.807	2.889	3.001	2.884	3.124	3.284	3.674	3.401	2.9	3.951	4.481	2.47	3.246	3.65436	3.31587	3.16675	3.24279	3.34377	3.08308	3.74897	3.43925	3.01816	3.232	2.931	2.796	1.712	2.39	3.4	2.535	1.405	1.405	2.222	2.99	1.944	1.641	2.309	3.78	0.885		1.41
	232	3.924	3.056	3.787	3.41	3.151	4.113	3.569	4.245	2.909	3.585	2.958	3.297	3.479	3.14	3.781	3.756	3.561	4.058	3.968	3.577	3.2695	2.72256	3.7	3.2943	2.92886	2.59863	3.0259	3.11179	3.66508	3.09289	3.011	3.014	2.945	1.455	1.649	3.692	3.355	1.25	1.25	2.106	3.006	2.537	2.393	3.109	3.1	1.032		0.756
	240	4.192	3.099	4.124	3.891	3.845	3.507	3.383	3.706	2.723	3.046	2.756	2.839	2.848	3.064	3.872	3.125	3.417	4.149	3.396	2.775	3.4555	2.93436	3.66477	3.6669	3.39122	3.26415	3.1249	3.08103	3.46444	3.31816	2.231	3.434	2.452	1.297	2.19	2.371	3.325		1.604	2.178	3.36	2.112	2.965	2.71	2.628	1.33
	248	3.66	2.739	3.437	3.817	3.31	4.571	4.005	3.31	3.345	2.65	2.962	2.859	2.847	3.278	3.926	3.124	3.341	4.203	3.453	3.163	3.1255	3.39795	2.94935	2.9948	2.97331	3.64951	3.32241	2.87667	3.66178	3.64289	1.812	2.87	2.171	1.806	1.736	2.272	3.43			1.705	2.631	2.787	2.298	2.788	3.653	1.36
	256	3.666	3.912	3.689	4.029	4.107	4.661	3.382	3.898	2.722	3.238	2.742	2.813	3.023	2.988	3.77	3.3	3.555	4.047	3.427	2.893	2.9705	3.48718	3.48613	3.4633	3.09321	3.21195	2.75753	3.07077	3.12204	3.51763	1.412	2.754	2.645	1.523	1.64	2.523	2.595			1.822	2.865	1.391	1.97	3.314	2.787	1.021
	264	3.976	3.137	3.757	4.208	4.594	4.085	3.346	3.343	2.686	2.683	2.945	3.139	2.528	2.768	3.895	2.805	3.265	4.172	3.854	2.53	2.953	3.82718	3.30287	3.62043	3.05739	3.50561	2.82864	2.94795	3.31667	3.44737	1.971	3.553	2.433	1.111	2.468	2.656	2.167			2.2	1.522	2.315	2.738	3.582	3.046
	272	3.737	3.34	3.878	3.893	4.195	3.731	3.326	3.85	2.666	3.19	2.964	3.168	3.016	2.969	3.681	3.293	3.045	3.958	3.418	2.481	2.9625	3.39128	3.62871	3.28163	2.97654	3.64122	2.67234	2.66999	3.14357	3.13368	1.019	2.963	2.483	0.816	2.203	2.215	2.132			2.957	3.246	2.44	1.719	1.97	3.991
	280	3.66	2.655	3.79	4.117	4.071	3.594	3.768	4.061	3.108	3.401	3.032	3.195	3.004	2.955	3.482	3.281	3.246	3.759	4.148	3.135	3.2055	3.53846	2.91161	3.4048	3.05888	3.46439	2.99801	3.27795	3.66084	2.81947	0.869	3.308	2.778	1.288	2.083	2.431	2.308			2.321	1.669	1.313	1.641	3.014	2.793
	288	3.649	3.185	3.487	3.749	3.473	3.462	3.774	3.335	3.114	2.675	2.684	2.968	2.44	2.889	3.807	2.717	3.232	4.084	3.622	3.617	3.331	2.99128	2.90365	3.58712	2.99022	3.27146	2.53188	3.50874	3.53884	3.14132	0.795	3.251	2.625	0.91	2.05	2.595	2.4			2.38	2.659	2.862	2.522	2.954	2.342
	296	3.631	2.526	3.576	3.809	3.455	3.656	4.089	4.12	3.429	3.46	3.292	2.774	2.684	3.364	3.864	2.961	3.166	4.141	3.563	3.078	2.6355	3.41026	3.85894	3.58	3.41236	3.4878	2.91232	3.13644	3.69943	2.76842	1.508	3.281	2.458	0.907	2.253	2.632	2.949			1.971	3.087	2.846	1.97	3.277	2.379
	304	3.465	2.636	3.492	3.53	3.912	4.371	3.729	3.364	3.069	2.704	2.967	3.05	2.72	3.155	3.894	2.997	3.641	4.171	3.33	3.566	3.266	3.19436	3.02694	3.17238	3.17978	2.96854	2.91408	3.53926	3.56407	3.24474	0.615	3.125	3.035	1.128	1.958	2.47	2.397			2.135	2.448	2.121	1.964	2.878	3.341
	312	3.718	2.555	3.968	3.182	3.086	3.961	3.479	3.116	2.819	2.456	3.455	3.02	2.905	3.382	3.406	3.182	3.432	3.683	3.632	2.731	3.3925	3.45128	3.51465	2.84013	3.42555	3.49244	3.01283	2.82772	3.68729	3.02842	0.987	3.585	2.605	0.838	1.912	2.775	2.109			2.039	1.967	2.892	2.047	3.461	3.403
	320	3.604	3.352	4.07	3.072	3.305	4.301	3.79	3.529	3.13	2.869	3.501	3.018	3.025	3.575	3.95	3.302	3.659	4.227			3.573	3.38615	3.05294	2.39838	3.07082	3.39585	2.55952	3.70797	3.5885	3.01316	0.491	2.956	2.475	1.334	2.047	2.932	2.139			2.466	2.07	1.97	1.313	3.283	3.757
	328	3.597	3.219	3.266	3.874	3.235	3.466	3.813	3.827	3.153	3.167	3.022	3.492	2.795	3.08	3.468	3.072	3.852	3.745			3.5255	3.53538	3.15148	2.31513	3.39122	3.1139	3.01886	3.07079	3.41586	2.90184	0.365	3.334	2.984	0.941	2.184	2.441	2.225			2.35	1.997	2.298	2.817	2.626	2.626
	336	3.59	3.086	3.462	3.676	3.464	4.13	3.845	3.525	3.185	2.865	3.235	2.942	3.324	3.058	3.655	3.601	3.357	3.932			3.726	3	3.28106	3.184	2.77953	2.97805	3.09048	3.04003	3.61353	3.39658	0.279	2.509	3.55	0.858	2.117	2.787	2.09			2.147	3.585	2.131	2.375	1.641	2.242
	344	3.583	3.954	3.658	3.478	3.594	3.794	3.873	3.623	3.213	2.963	3.219	3.42	3.039	3.099	3.702	3.316	3.335	3.979			2.8335	3.30103	3.43203	3.037	3.02057	3.16756	2.66003	2.83567	3.07358	3.16658	0.532	2.677	2.754	0.301	1.866	2.423	2.121			1.734	2.614	2.44	1.393	3.397	2.803
	352	3.577	3.821	4.854	3.48	3.023	3.958	3.9	3.521	3.24	2.861	2.908	2.969	3.029	2.818	3.603	3.306	3.376	3.88			3.0685	3.5159	2.30313	2.2615	2.49246	2.61561	2.80546	3.02977	3.26805	3.00132	0.384	2.511	2.768	0.852	1.956	2.909	2.329			2.236	1.193	1.062	2.924	2.53	2.703
	360	3.57	3.689	3.45	3.282	3.653	4.123	3.928	3.619	3.268	2.959	2.736	2.905	3.03	3.287	3.942	3.307	3.095	4.219			3.4305	3.44718	2.50023	2.73663	2.65216	2.53171	2.8328	2.83259	3.33168	3.14026	0.351	2.457	3.043	0.744	1.941	2.125	2.37			2.07	1.658	2.298	2.298	2.291	1.394
[truncated: 12 more columns]

## Sheet: Figure 1G
	Ciliry events (%)									intact cilia				vesicle				fragment
		shControl			shCCDC66					Unpaired t test with Welch's correction				Unpaired t test with Welch's correction				Unpaired t test with Welch's correction
		n1	n2	n3	n1	n2	n3			P value	0.0074			P value	0.0007			P value	0.0682
	Intact Cilia	85.7143	83.3333	90.9091	28.5714	38.4615	15.3846			P value summary	**			P value summary	***			P value summary	ns
	Vesicle	14.2857	16.6667	9.09091	50	46.1538	46.1538			Significantly different (P < 0.05)?	Yes			Significantly different (P < 0.05)?	Yes			Significantly different (P < 0.05)?	No
	Fragment	0	0	0	21.4286	15.3846	38.4615			One- or two-tailed P value?	Two-tailed			One- or two-tailed P value?	Two-tailed			One- or two-tailed P value?	Two-tailed
										Welch-corrected t, df	t=8.396, df=2.442			Welch-corrected t, df	t=13,22, df=3,186			Welch-corrected t, df	t=3.632, df=2.000
										How big is the difference?				How big is the difference?				How big is the difference?
										Mean of column A	86.65			Mean of column A	13.35			Mean of column A	0
	*Intact cilia, cilia with no event									Mean of column B	27.47			Mean of column B	47.44			Mean of column B	25.09
										Difference between means (B - A) ± SEM	-59.18 ± 7.049			Difference between means (B - A) ± SEM	34.09 ± 2.578			Difference between means (B - A) ± SEM	25.09 ± 6.909
										95% confidence interval	-84.81 to -33.55			95% confidence interval	26.15 to 42.03			95% confidence interval	-4.635 to 54.82
										R squared (eta squared)	0.9665			R squared (eta squared)	0.9821			R squared (eta squared)	0.8683
										F test to compare variances				F test to compare variances				F test to compare variances
										F, DFn, Dfd	8.931, 2, 2			F, DFn, Dfd	3.044, 2, 2			F, DFn, Dfd	Infinity, 2, 2
										P value	0.2014			P value	0.4946			P value	<0,0001
										P value summary	ns			P value summary	ns			P value summary	****
										Significantly different (P < 0.05)?	No			Significantly different (P < 0.05)?	No			Significantly different (P < 0.05)?	Yes
										Data analyzed				Data analyzed				Data analyzed
										Sample size, column A	3			Sample size, column A	3			Sample size, column A	3
										Sample size, column B	3			Sample size, column B	3			Sample size, column B	3

## Sheet: Fig 2B
	Cilium length (µm)
	Flag-miniTurbo						Flag-miniTurbo-CCDC66								Flag-miniTurbo			Flag-miniTurbo-CCDC66				Unpaired t test with Welch's correction
	n1		n2		n3		n1		n2		n3				n1	n2	n3	n1	n2	n3		P value	0.0024
	+Noc	-Noc	+Noc	-Noc	+Noc	-Noc	+Noc	-Noc	+Noc	-Noc	+Noc	-Noc		mean length difference	-1.67055	-1.38459	-1.73485	-0.175237	-0.19504	-0.31191		P value summary	**
	1.332	2.639	0.51	2.54	2.75	3.136	1.685	2.904	1.797	1.014	1.037	2.187		(+Noc)-(-Noc)								Significantly different (P < 0.05)?	Yes
	0.403	2.906	2.762	3.367	1.938	2.639	1.21	3.097	3.305	3.033	3.391	3.439										One- or two-tailed P value?	Two-tailed
	1.38	2.823	2.309	2.078	1.242	3.577	1.951	2.573	1.008	2.157	2.009	3.222										Welch-corrected t, df	t=11.83, df=2.613
	0.976	1.818	0.893	1.974	1.437	2.578	1.536	1.537	1.633	1.536	2.376	2.255			Flag-miniTurbo			Flag-miniTurbo-CCDC66
	1.13	2.96	1.37	1.97	0.924	3.703	1.786	1.41	3.186	2.077	2.687	2.231		Number of values	3			3				How big is the difference?
	0.403	3.577	2.9	2.785	1.765	5.074	1.913	1.685	3.131	2.363	3.35	3.759		Mean	-1.597			-0.2274				Mean of column A	-1.597
	0.51	2.802	1.598	2.886	0.62	1.976	1.597	1.462	2.06	4.418	1.926	1.357		Std. Deviation	0.1865			0.07386				Mean of column B	-0.2274
	0.372	2.965	1.497	2.741	0.676	4.341	2.863	3.144	3.102	1.985	2.888	1.417		Std. Error of Mean	0.1076			0.04264				Difference between means (B - A) ± SEM	1.369 ± 0.1158
	0.902	3.026	0.325	5.005	0.69	2.297	0.403	2.381	2.331	2.009	2.921	3.37										95% confidence interval	0.9679 to 1.771
	1.227	3.548	0.403	2.082	1.653	3.114	1.726	1.672	2.534	4.057	1.27	2.217										R squared (eta squared)	0.9817
	0.46	2.318	0.255	2.707	1.91	2.297	0.65	0.403	2.367	3.242	1.332	3.141
	2.074	3.3	1.593	2.045	2.215	4.356	2.184	1.457	1.854	0.451	1.024	3.194										F test to compare variances
	1.412	2.584	1.377	1.663	1.825	4.188	3.316	3.146	1.275	1.008	3.526	2.653										F, DFn, Dfd	6.373, 2, 2
	0.863	2.716	0.657	2.108	1.888	3.444	4.213	2.347	1.826	2.453	2.324	3.406										P value	0.2713
	0.658	2.578	1.549	2.52	0.932	1.802	1.672	1.917	1.266	3.05	1.559	3.052										P value summary	ns
	1.802	3.93	1.663	2.113	1.286	2.56	2.061	2.273	1.735	2.333	2.115	3.051										Significantly different (P < 0.05)?	No
	0.638	2.471	0.451	2.013	0.794	4.574	1.813	1.596	1.155	2.734	3.579	2.186
	1.596	3.729	2.093	2.426	1.795	3.301	0.51	1.615	1.779	1.978	2.233	2.972										Data analyzed
	1.557	2.507	0.888	3.193	1.342	4.713	1.578	0.704	3.153	2.649	4.46	2.731										Sample size, column A	3
	0.631	4.753	1.533	1.804	1.503	4.047	2.613	2.172	3.837	2.32	1.179	3.376										Sample size, column B	3
	0.942	1.891	0.202	2.931	1.606	2.888	1.804	2.677	3.054	0.451	1.695	1.689
	1.141	1.779	0.325	2.969	1.37	2.073	2.911	2.618	1.776	2.462	2.495	2.768
	1.186	2.794	0.325	2.254	2.684	2.679	2.243	0.831	1.913	2.852	3.24	3.159
	1.419	3.127	0.383	3.211	0.511	2.859	1.663	2.285	2.124	2.925	1.852	2.776
	1.489	3.227	0.202	1.989	1.822	4.099	2.597	2.547	1.663	2.899	2.434	2.99
	1.441	2.79	1.052	2.153		3.341	1.824	2.84	1.678	0.959	2.557	2.093
	1.251	1.897	0.906	2.92		2.991	2.027	1.536	3.063	2.583	2.573	3.31
	1.066	1.38	0.893	1.389		1.397	1.259	2.391	0.92	1.883	3.637	3.047
	0.976	2.984	0.851	2.285		3.361	2.611	1.732	1.815	1.951	2.665	2.627
	2.172	2.427	0.486	2.452		3.254	1.516	2.589	2.112	2.825	3.151	2.946
	2.271	1.942	1.705	0.605			2.149	3.498	1.779	1.311	2.373	2.976
	0.893	2.852	0.255	2.031			2.685	3.223	2.207	2.95	0.68	2.31
	0.906	2.628	0.722	2.594			1.12	1.903	1.86	3.057		2.516
	0.959	3.345	2.098	0.727			2.472	1.859	1.882	2.649		2.352
	0.577	3.847	1.455	2.899			1.986		1.213	1.843		1.623
	0.526	2.544	1.589	2.269			2.74		1.786	1.454		2.936
	0.893	3.051	1.065	2.435			1.967		0.51	1.097
	1.227	2.605	0.657	2.707			2.195		3.443	2.622
	0.996	3.066	0.18	3.513			1.938		1.172	1.799
	1.155	3.197	0.403	1.975			1.855		0.577	1.086
	0.744	2.019	1.029	3.07			2.227		2.345	1.595
	0.727	2.182	0.771	2.561			0.638		2.634	0.687
	1.992		1.008	2.393			1.847		1.008	2.54
	0.765		0.727	1.426					1.52	1.808
	1.804		0.325	2.392					2.747	2.797
	1.353		0.831	1.909					1.945	3.235
	1.291		0.526						3.024	1.341
	1.598		1.275						0.451	2.741
	1.008		0.541						2.372	1.702
	1.742								0.931	2.639
	0.831
	0.605
	1.493
	Flag-miniTurbo						Flag-miniTurbo-CCDC66
	n1		n2		n3		n1		n2		n3
	+Noc	-Noc	+Noc	-Noc	+Noc	-Noc	+Noc	-Noc	+Noc	-Noc	+Noc	-Noc
mean	1.12764	2.79819	1.00843	2.39302	1.48712	3.22197	1.94312	2.11835	1.99716	2.1922	2.39181	2.70372

## Sheet: Fig 2E
	Cilium length (µm)
	Flag-miniTurbo						Flag-miniTurbo-CCDC66								Flag-miniTurbo			Flag-miniTurbo-CCDC66				Unpaired t test with Welch's correction
	n1		n2		n3		n1		n2		n3				n1	n2	n3	n1	n2	n3		P value	0.0043
	+CytoD	-CytoD	+CytoD	-CytoD	+CytoD	-CytoD	+CytoD	-CytoD	+CytoD	-CytoD	+CytoD	-CytoD		mean length difference	1.82633	1.81704	1.66248	1.27858	1.00543	1.10466		P value summary	**
	3.917	2.513	4.967	2.58	4.016	4.218	5.759	1.926	4.141	2.101	3.682	2.671		(+CytoD)-(-CytoD)								Significantly different (P < 0.05)?	Yes
	3.339	2.454	3.801	2.97	3.877	1.717	4.736	2.396	3.17	3.156	4.84	2.033										One- or two-tailed P value?	Two-tailed
	3.588	3.479	4.656	4.578	5.061	3.052	3.515	3.045	3.002	2.93	4.057	4.231										Welch-corrected t, df	t=6.664, df=3.481
	4.845	3.175	8.485	3.843	3.506	4.02	4.103	1.725	3.455	3.054	2.846	2.882			Flag-miniTurbo			Flag-miniTurbo-CCDC66
	6.909	3.503	4.512	3.603	6.054	3.001	3.974	3.85	4.479	2.255	5.856	3.195		Number of values	3			3				How big is the difference?
	5.671	2.26	3.979	4.029	3.462	3.207	3.968	3.225	5.209	2.388	2.938	1.801		Mean	1.769			1.13				Mean of column A	1.769
	6.543	2.537	5.78	3.152	5.583	2.989	2.951	2.563	4.135	2.058	3.422	2.842		Std. Deviation	0.09204			0.1383				Mean of column B	1.13
	6.562	3.53	7.135	2.555	5.46	3.549	4.982	1.85	4.183	1.733	5.259	3.343		Std. Error of Mean	0.05314			0.07983				Difference between means (B - A) ± SEM	-0.6391 ± 0.09590
	4.99	3.013	4.172	3.428	4.037	2.804	2.751	2.79	4.51	3.078	4.285	3.023										95% confidence interval	-0.9217 to -0.3564
	4.659	3.687	4.426	2.896	5.266	2.475	5.308	2.814	4.635	4.219	4.743	1.435										R squared (eta squared)	0.9273
	3.165	2.688	2.81	3.058	9.323	3.868	5.222	3.24	4.939	3.698	3.971	1.398
	3.958	3.244	3.792	3.925	4.806	3.449	3.015	1.132	4.34	2.986	3.076	2.493										F test to compare variances
	5.665	4.387	5.635	4.071	7.021	4.662	8.089	3.428	2.006	3.169	3.763	1.818										F, DFn, Dfd	2.257, 2, 2
	5.171	3.309	5.159	2.975	7.486	2.179	2.028	1.913	3.591	2.63	4.094	4.21										P value	0.6141
	5.121	2.726	3.97	2.226	6.762	4.045	4.081	3.046	3.926	2.957	5.437	2.53										P value summary	ns
	4.583	2.91	6.339	1.137	5.04	3.459	4.131	2.623	4.165	1.726	3.579	2.907										Significantly different (P < 0.05)?	No
	3.217	3.306	6.308	2.26	2.34	3.131	4.154	2.861	4.268	1.843	3.556	2.117
	3.286	2.727	2.756	1.838	3.914	2.289	4.367	4.575	2.278	2.781	3.963	2.854										Data analyzed
	3.742	4.28	6.217	2.07	3.785	1.627	5.691	3.027	3.484	2.602	3.661	2.075										Sample size, column A	3
	5.11	3.865	4.668	3.609	4.262	1.02	3.998	2.774	4.156	3.586	4.492	1.637										Sample size, column B	3
	4.599	3.48	4.763	3.022	5.301	3.186	1.702	3.438	4.012	2.732	6.043	2.316
	4.196	3.154	4.603	3.199	5.407	2.522	2.556	1.517	1.667	4.218	3.618	2.942
	4.337	4.054	5.46	3.184	2.483	5.364	3.983	3.196	3.922	4.111	3.496	2.028
	6.069	4.629	3.003	3.647	6.205	1.618	2.994	2.613	2.994	2.551	3.349	2.564
	4.046	2.373	6.694	2.514	5.197	3.02	3.535	2.001	4.593	2.699	3.09	3.014
	3.263	2.971	7.366	3.105	6.67	3.177	5.453	1.706	3.111	2.975	3.512	2.722
	5.687	3.807	5.482	2.24	6.184	3.025	3.792	3.503	3.032	3.539	3.775	3.015
	3.668	2.702	5.4	2.698	3.886	4.496	4.776	3.197	2.488	2.136	4.575	2.431
	4.631	2.687	3.344	2.318	3.753	3.36	4.826	3.111	3.56	2.313	2.148	2.906
	7.41	2.562	5.122	3.226	4.919	3.596	3.576	3.269	6.999	2.68	2.646	2.705
	4.69	4.091	2.733	1.559	4.461	2.717	5.862	2.776	4.993	2.082	1.864	2.708
	4.808	1.318	4.646	3.538	3.524	2.281	4.257	4.102	3.637	3.174	3.389	2.249
	4.203	2.841	5.11	0.763	4.797	2.943	4.735	4.183	3.625	1.796	2.001	2.662
	5.365	2.781	3.72	2.114	3.417	2.983	3.446	4.077	3.554	2.87	2.168	2.165
	6.325	2.553	3.843	2.703	4.592	4.588	2.841	2.054	1.903	1.519	2.22	2.578
	5.101	3.703	4.061	4.63	4.895	3.063	3.277	3.567	2.164	3.514	2.251	2.128
	6.102	3.723	4.634	2.629	2.277	3.135	4.109	3.18	4.576	2.227	4.637	3.073
	5.084	2.721	3.921	2.638	5.903	2.956	4.131	3.599	3.835	4.402	4.037	1.913
	3.189	3.479	7.371	2.53	3.061	2.028	3.884	4.133	4.106	2.283	3.557	1.575
	3.929	1.396	4.887	2.111	4.448	1.633	4.5	3.495	6.57	2.655	4.29	2.911
	2.741	1.177	4.383	3.194	3.517	2.035	4.369	3.126	2.249	2.96	3.369	2.375
	4.649	3.254	4.187	3.333	11.62	3.149	1.796	3.028	5.999	2.481	2.452	3.657
	1.869	2.438	6.385	2.73	6.519	2.544	3.869	2.345	3.852	2.086	2.662	2.174
	7.158	2.584	4.473	2.897	7.299	3.468	5.13	4.391	3.521	3.726	3.684	3.369
	6.703	2.812	5.329	2.951	2.135	3.334	3.812	2.845	5.263	2.808	5.096	3.963
	6.621	4.608	4.29	3.678	2.622	1.548	3.756	3.449	6.558	3.494	3.17	3.345
	3.634	3.359	5.147	2.903	4.421	3.002	4.449	3.636	4.123	2.64	4.406	3.61
	2.25	2.419	7.191	3.472	4.194	3.059	5.357	3.312	3.368	3.393	3.731	3.14
	5.009	2.736	4.791	3.892	1.274	2.635	3.868	4.377	4.129	2.212	3.703	1.451
	4.856	1.235	9.332	3.786	5.029	2.174	4.122	2.96	3.571	3.095	5.473	2.972
	5.778	5.14	5.41	4.097	2.808	2.91	4.155	1.818	3.787	2.508	4.486	3.744
	4.045	2.556	5.388	3.847	2.975	2.997	4.902	1.721	3.744	2.768	2.96	3.086
	5.999	3.38	4.611	1.606	5.242	3.93	4.629	2.986	3.011	3.527	4.455	3.246
	2.892	3.396	4.544	2.471	7.565	3.301	5.378	2.492	1.83	5.459	3.326	3.448
	6.454	2.302	4.755	2.81	5.623	2.075	5.933	3.231	3.883	3.589	2.868	2.413
	5.06	4.434	3.932	2.214	4.131	2.058	5.276	2.948	2.51	3.334	3.336	2.59
	4.31	4.128	3.344	2.875	4.224	3.808	5.333	1.626	3.554	0.929	3.238	2.123
	7.431	0.894	4.016	3.278	4.319	2.839	5.993	2.766	3.801	2.712	3.548	2.206
	6.497	3.711	4.301	3.225	4.584	2.959	3.645	2.68	4.729	2.374	3.97	2.131
	5.375	2.826	5.77	3.225	4.149	2.459	3.305	4.296	8.1	3.021	2.913	2.777
	3.105	2.092	5.85	2.4	4.152	3.303	5.798	2.777	4.009	3.538	3.674	2.505
	4.822	3.715	4.078	3.632	3.123	2.048	5.242	3.434	4.705	3.277	3.463	2.777
	2.022	3.75	4.187	1.859	3.882	3.547	4.78	2.105	2.947	3.207	3.129	3.466
	6.128	3.238	5.011	2.525	3.943	3.162	2.25	4.139	3.08	3.78	3.42	1.476
	4.408	2.712	3.556	2.155	4.579	3.799	4.443	2.737	4.623	2.522	4.766	2.269
	4.431	2.802	3.875	3.972	4.823	2.964	5.355	4.134	4.655	4.907	3.142	3.173
	4.447	3.694	4.773	3.541	5.38	3.641	5.166	4.771	1.485	2.952	2.368	2.698
	7.68	3.941	4.148	3.492	4.357	3.781	5.13	2.642	3.31	2.892	4.15	2.311
	3.763	3.604	4.732	3.191	6.282	3.579	3.89	2.8	3.927	2.573	3.755	1.996
	4.348	3.333	4.666	2.717	6.413	1.867	5.643	2.289	5.316	3.58	4.05	2.62
	7.637	3.398	4.276	3.044	4.604	3.792	3.05	3.266	4.044	2.335	3.839	2.03
	4.314	3.485	4.696	1.829	3.611	3.821	3.338	3.465	6.221	4.283	4.188	3.134
	5.628	4.647	4.049	4.299	4.888	1.57	3.268	2.499	3.194	2.678	5.244	3.459
	4.523	2.124	3.638	2.174	4.652	3.156	4.519	2.682	2.431	2.008	3.788	2.978
	5.717	3.092	2.775	2.346	3.483	3.326	4.214	2.724	3.708	3.298	3.016	2.673
	4.37	2.649	4.642	2.377	3.771	2.331	4.02	2.75	3.279	1.636		2.042
	3.756	2.828	3.798	2.574	2.403	2.494	3.715	4.036	4.896	2.507		2.728
	8.777	2.683	5.304	1.597	3.955	4.184	4.595	2.678	4.645	2.482		2.578
	4.309	1.438	4.089	1.682	4.1	2.727	5.716	2.784	3.873	3.799		2.951
	3.051	3.151	4.05	2.755	5.615	1.65	3.864	2.714	3.325	3.442		1.841
	5.363	2.356	3.956	4.842	3.159	2.558	3.817	2.595	3.3	2.664		1.078
	5.809	4.257	4.321	3.407	3.533	1.513	4.238	2.77	4.106	4.339		1.389
	3.686	3.259	3.948	2.288	3.238	2.706		2.324	3.605	3.046		1.086
	4.319	3.057	3.686	4.238	3.309	3.159		4.383	4.99	3.401		1.316
	7.45	2.073	6.327	2.677	4.191	3.557		2.39	4.226	2.548		2.973
	4.337	1.741	5.526	3.838	6.398	2.279		4.321	5.254	3.958		1.056
	4.978	3.377	4.756	1.956	5.542	2.568		3.006	3.699	2.78		2.383
	4.321	4.215	4.392	2.849	5.012	3.343		2.352		2.541		2.18
	4.329	2.746	6.835	2.873	4.184	3.189		2.626		2.844		2.194
	4.07	2.86	4.357	3.299	3.325	2.898		3.546		2.029		3.01
	3.783	2.972	3.152	3.145	4.14	3.5		3.527		3.683		2.527
	4.587	2.151	3.725	3.999	3.559	2.643		2.443				3.342
	4.969	2.744	3.821	3.878	2.832	1.607						2.991
	6.502	2.803	4.639	2.682	4.301	3.205						2.403
	3.787		3.839	3.255	4.713	2.512						2.627
	3.865		6.112	2.498	4.309	2.285						2.271
	6.725		5.011	1.974	3.558	2.907						2.388
	6.213		3.725	2.562	5.426	2.12						3.323
	7.098		4.164	1.755	6.671	1.998						1.833
	4.445		5.55	3.737	4.677	2.95						2.946
			4.041	2.575	1.788	2.475						4.283
			3.805	2.151	1.701	1.66						2.853
			4.602	2.222	3.99	3.118
			3.262	1.276	5.369	3.575
			6.346	3.456	5.484	2.599
			4.4	2.809	2.481	2.443
			3.821	2.918	5.58	3.09
			5.122	2.415	7.614	3.468
			7.709	1.852	5.963	2.846
			4.856	2.687	5.256	1.933
			2.551	3.055	5.007	3.626
			3.989	2.477	3.259	3.611
			5.238	3.89	4.264	2.074
			4.478	3.398	4.059	2.495
			4.428	3.677	4.95	4.142
			4.214	3.544	5.58	2.045
			5.391	3.128	2.235	3.104
			3.883	2.583	2.787	3.303
			12.375	2.325	4.069	3.959
			2.86	2.309	4.552	2.46
			3.077	4.004	2.574	2.972
			4.832	2.223	5.355	1.935
			2.792	3.181	4.297	2.39
			2.537	2.922	4.866	2.963
			1.8	1.971	4.909	2.625
			5.256	2.754	5.048	2.551
			4.997	3.144	3.932	2.698
			9.076	3.25		2.333
			4.664	2.828		2.068
			5.386	3.422		3.67
				4.354		1.674
				3.477		2.876
				3.267		3.158
				3.086		2.814
				3.013		3.716
				2.282		2.088
				2.746		3.144
				4.119		2.207
						1.541
						2.535
						3.359
						3.3
						2.271
						3.624
						2.143
						4.336
						2.571
						3.565
						4.412
						1.99
						2.334
						3.137
						3.565
						3.391
						3.101
						2.198
						2.131
						2.128
						2.48
	Flag-miniTurbo						Flag-miniTurbo-CCDC66
	n1		n2		n3		n1		n2		n3
	+CytoD	-CytoD	+CytoD	-CytoD	+CytoD	-CytoD	+CytoD	-CytoD	+CytoD	-CytoD	+CytoD	-CytoD
mean	4.87946	3.05313	4.74717	2.93013	4.54924	2.88676	4.27056	2.99198	3.92929	2.92386	3.69365	2.58899

## Sheet: Fig 3B
wt		Ciliated cells (%)
		shControl			shCcdc66				Test name	Unpaired t test			Discovery?	P value	Mean of shControl	Mean of shCCDC66	Difference	SE of difference	t ratio	df	q value
		n1	n2	n3	n1	n2	n3		Variance assumption	Individual variance for each row		0 h	No	0.196394	84.16	77.84	6.323	4.083	1.549	4	0.066119
	0 h	81.6718	86.6705	84.1492	70.2294	82.2172	81.0747		Multiple comparisons	False Discovery Rate (FDR)		6 h	Yes	0.000322	76.15	57.56	18.59	1.611	11.54	4	0.000325
	6 h	74.9774	76.1616	77.319	56.4576	60.4565	55.7652		Method	Two-stage step-up (Benjamini, Krieger, and Yekutieli)		12 h	Yes	0.005905	73.83	40.51	33.32	6.233	5.345	4	0.002982
	12 h	74.3786	70.0521	77.0655	29.0094	48.4509	44.0823		Desired FDR (Q)	0.01
									Number of tests performed	3
									Number of rows omitted	0
		shControl			shCcdc66
		n1	n2	n3	n1	n2	n3
	0 h	73.8095	75	78	59.375	77.3196	80.3279
	0 h	91.4894	92.4242	88.0597	68.9655	83.8384	80.4878
	0 h	79.7872	81.8182	74.6032	69.697	70.4225	75
	0 h	89.4231	83.5938	67.3469	70.5882	84.7458	96.3636
	0 h	83.908	72.8261	80.7692	63.8889	85.567	87.1795
	0 h	77.1605	96.9466	89.7196	83.3333	87.0968	86.5385
	0 h	82.5688	92.3077	98.2759	69.2308	84.8485	78.0488
	0 h	77.4194	85.4167	100	78.9916	85.4839	89.3617
	0 h	87.1795	92.1569	81.0811	81.0811	81.1594	67.7419
	0 h	73.9726	94.2149	83.6364	57.1429	81.6901	69.697
	6 h	82.2581	65.1786	82.2917	67.3913	53.0612	37.037
	6 h	69.0909	83.3333	74.1176	46.4286	61.2903	71.4286
	6 h	66.6667	80.2198	75.4098	51.5152	55.3191	41.1765
	6 h	88.172	80	77.3333	50	48.1481	54.2857
	6 h	76.8421	73.3728	71.4286	67.3913	60.7843	54.717
	6 h	74.359	68.2243	83.0769	59.375	69.0476	70
	6 h	73.0435	76.5957	81.4286	62.5	64.8148	61.7021
	6 h	82.4742	67.1053	69.6721	50.7937	66.6667	55.1724
	6 h	72.5	87.5862	80	64.4444	67.8571	56.25
	6 h	64.3678	80	78.4314	44.7368	57.5758	55.8824
	12 h	81.9149	77.6978	84.0909	37.5	57.1429	60
	12 h	74.7475	63.6364	85.5263	44.4444	31.5789	31.1111
	12 h	78.8235	65.6863	82	31.25	42.8571	41.4634
	12 h	79.6178	42.2018	78.2609	31.5789	44.4444	64.2857
	12 h	66.2252	79.8817	62.963	23.8095	64.2105	26.9231
	12 h	76.4151	79.4326	75.4902	19.4444	60.2273	51.0638
	12 h	81.25	85	76.3441	35.8974	59.0909	42.8571
	12 h	53.9216	71.7647	80	26	37.1795	43.4783
	12 h	63.6905	82.2785	67.2566	35.8209	60	37.7049
	12 h	87.1795	52.9412	78.7234	4.34783	27.7778	41.9355

## Sheet: Fig 3E
	Ciliated cells (%)																							shControl 0 h vs. shControl 6 h				shControl 0 h vs. shControl 6 h + MLN8237				shControl 0 h vs. shControl 6 h + Tubacin				shControl 0 h vs. shControl 6 h + Taxol				shControl 0 h vs. shCcdc66 0 h				shControl 6 h vs. shCcdc66 6 h				shCcdc66 0 h vs. shCcdc66 6 h + MLN8237
	shControl					shCcdc66							shControl					shCcdc66						Unpaired t test with Welch's correction				Unpaired t test with Welch's correction				Unpaired t test with Welch's correction				Unpaired t test with Welch's correction				Unpaired t test with Welch's correction				Unpaired t test with Welch's correction				Unpaired t test with Welch's correction
	0 h	6 h	6 h + MLN8237	6 h + Tubacin	6 h + Taxol	0 h	6 h	6 h + MLN8237	6 h + Tubacin	6 h + Taxol			0 h	6 h	6 h + MLN8237	6 h + Tubacin	6 h + Taxol	0 h	6 h	6 h + MLN8237	6 h + Tubacin	6 h + Taxol		P value	0.4882			P value	0.3993			P value	0.1067			P value	0.0011			P value	0.5962			P value	0.0016			P value	0.6069
	85.0921	83.55	80.5947	74.7361	59.0904	81.0516	58.68	87.35	86.96	73.75		Number of values	3	3	3	3	3	3	3	3	3	3		P value summary	ns			P value summary	ns			P value summary	ns			P value summary	**			P value summary	ns			P value summary	**			P value summary	ns
	84.9136	82.86	84.3266	81.5257	56.8628	83.497	52.92	69.67	81.26	79.82		Mean	83.22	81.12	80.54	77.59	57.35	82.07	57.36	78.96	81.75	78.16		Significantly different (P < 0.05)?	No			Significantly different (P < 0.05)?	No			Significantly different (P < 0.05)?	No			Significantly different (P < 0.05)?	Yes			Significantly different (P < 0.05)?	No			Significantly different (P < 0.05)?	Yes			Significantly different (P < 0.05)?	No
	79.6637	76.96	76.7026	76.5115	56.0847	81.6586	60.47	79.86	77.02	80.9		Std. Deviation	3.084	3.622	3.812	3.521	1.56	1.273	3.945	8.874				One- or two-tailed P value?	Two-tailed			One- or two-tailed P value?	Two-tailed			One- or two-tailed P value?	Two-tailed			One- or two-tailed P value?	Two-tailed			One- or two-tailed P value?	Two-tailed			One- or two-tailed P value?	Two-tailed			One- or two-tailed P value?	Two-tailed
												Std. Error of Mean	1.78	2.091	2.201	2.033	0.9007	0.7352	2.278	5.124	2.88	2.225		Welch-corrected t, df	t=0.7645, df=3.901			Welch-corrected t, df	t=0.9473, df=3.833			Welch-corrected t, df	2.084, df=3.932			Welch-corrected t, df	t=12.97, df=2.961			Welch-corrected t, df	t=0.5991, df=2.663			Welch-corrected t, df	-23.77 ± 3.092			Welch-corrected t, df	t=0.6007, df=2.082
	ANOVA summary of means at 6 h
	F	10.67																						How big is the difference?				How big is the difference?				How big is the difference?				How big is the difference?				How big is the difference?				How big is the difference?				How big is the difference?
	P value	0.0012																						Mean of column A	83.22			Mean of column A	83.22			Mean of column A	83.22			Mean of column A	83.22			Mean of column A	83.22			Mean of column A	81.12			Mean of column A	82.07
	P value summary	**																						Mean of column B	81.12			Mean of column B	80.54			Mean of column B	77.59			Mean of column B	57.35			Mean of column B	82.07			Mean of column B	57.36			Mean of column B	78.96
	Significant diff. among means (P < 0.05)?	Yes																						Difference between means (B - A) ± SEM	-2.100 ± 2.746			Difference between means (B - A) ± SEM	-2.682 ± 2.831			Difference between means (B - A) ± SEM	-5.632 ± 2.702			Difference between means (B - A) ± SEM	-25.88 ± 1.995			Difference between means (B - A) ± SEM	-1.154 ± 1.926			Difference between means (B - A) ± SEM	-23.77 ± 3.092			Difference between means (B - A) ± SEM	-3.109 ± 5.176
	R squared	0.8102																						95% confidence interval	-9.802 to 5.603			95% confidence interval	-10.68 to 5.315			95% confidence interval	-13.19 to 1.923			95% confidence interval	-32.28 to -19.48			95% confidence interval	-7.748 to 5.440			95% confidence interval	-32.38 to -15.16			95% confidence interval	-24.56 to 18.34
																								R squared (eta squared)	0.1303			R squared (eta squared)	0.1897			R squared (eta squared)	0.5249			R squared (eta squared)	0.9827			R squared (eta squared)	0.1188			R squared (eta squared)	0.937			R squared (eta squared)	0.1477
	Brown-Forsythe test
	F (DFn, DFd)	0.5317 (4, 10)																						F test to compare variances				F test to compare variances				F test to compare variances				F test to compare variances				F test to compare variances				F test to compare variances				F test to compare variances
	P value	0.7157																						F, DFn, Dfd	1.379, 2, 2			F, DFn, Dfd	1.528, 2, 2			F, DFn, Dfd	1.304, 2, 2			F, DFn, Dfd	3.908, 2, 2			F, DFn, Dfd	5.865, 2, 2			F, DFn, Dfd	1.186, 2, 2			F, DFn, Dfd	48.57, 2, 2
	P value summary	ns																						P value	0.8405			P value	0.7911			P value	0.8682			P value	0.4075			P value	0.2913			P value	0.9148			P value	0.0403
	Are SDs significantly different (P < 0.05)?	No																						P value summary	ns			P value summary	ns			P value summary	ns			P value summary	ns			P value summary	ns			P value summary	ns			P value summary	*
																								Significantly different (P < 0.05)?	No			Significantly different (P < 0.05)?	No			Significantly different (P < 0.05)?	No			Significantly different (P < 0.05)?	No			Significantly different (P < 0.05)?	No			Significantly different (P < 0.05)?	No			Significantly different (P < 0.05)?	Yes
	Bartlett's test
	Bartlett's statistic (corrected)																							Data analyzed				Data analyzed				Data analyzed				Data analyzed				Data analyzed				Data analyzed				Data analyzed
	P value																							Sample size, column A	3			Sample size, column A	3			Sample size, column A	3			Sample size, column A	3			Sample size, column A	3			Sample size, column A	3			Sample size, column A	3
	P value summary																							Sample size, column B	3			Sample size, column B	3			Sample size, column B	3			Sample size, column B	3			Sample size, column B	3			Sample size, column B	3			Sample size, column B	3
	Are SDs significantly different (P < 0.05)?
	ANOVA table	SS	DF	MS	F (DFn, DFd)	P value
	Treatment (between columns)	1257	4	314.1	F (4, 10) = 10.67	P=0.0012
	Residual (within columns)	294.3	10	29.43
	Total	1551	14
	Data summary
	Number of treatments (columns)	5
	Number of values (total)	15

## Sheet: Fig 3F
	Cilium length (µm)																							shControl 0 h vs. shControl 6 h				shControl 0 h vs. shControl 6 h + MLN8237				shControl 0 h vs. shControl 6 h + Tubacin				shControl 0 h vs. shControl 6 h + Taxol				shControl 0 h vs. shCcdc66 0 h				shControl 6 h vs. shCcdc66 6 h + Taxol				shControl 6 h vs. shCcdc66 6 h + Tubacin
	shControl					shCcdc66							shControl					shCcdc66						Unpaired t test with Welch's correction				Unpaired t test with Welch's correction				Unpaired t test with Welch's correction				Unpaired t test with Welch's correction				Unpaired t test with Welch's correction				Unpaired t test with Welch's correction				Unpaired t test with Welch's correction
	0 h	6 h	6 h + MLN8237	6 h + Tubacin	6 h + Taxol	0 h	6 h	6 h + MLN8237	6 h + Tubacin	6 h + Taxol			0 h	6 h	6 h + MLN8237	6 h + Tubacin	6 h + Taxol	0 h	6 h	6 h + MLN8237	6 h + Tubacin	6 h + Taxol		P value	0.165			P value	0.0097			P value	0.0104			P value	0.0454			P value	0.0093			P value	0.122			P value	0.2728
	2.3593	1.65226	1.74644	1.67118	1.61007	1.72032	1.38373	1.27028	1.81926	1.57744		Number of values	3	3	3	3	3	3	3	3	3	3		P value summary	ns			P value summary	**			P value summary	*			P value summary	*			P value summary	**			P value summary	ns			P value summary	ns
	2.52696	2.11464	1.99285	1.89431	1.32581	1.89032	1.78162	1.05748	1.22934	1.30395		Mean	2.537	2.069	1.883	1.863	1.679	1.876	1.603	1.464	1.665	1.519		Significantly different (P < 0.05)?	No			Significantly different (P < 0.05)?	Yes			Significantly different (P < 0.05)?	Yes			Significantly different (P < 0.05)?	Yes			Significantly different (P < 0.05)?	Yes			Significantly different (P < 0.05)?	No			Significantly different (P < 0.05)?	No
	2.7257	2.43876	1.91007	2.02443	2.10206	2.01827	1.64468	2.0632	1.94633	1.67448		Std. Deviation	0.1834	0.3953	0.1254	0.1787	0.3927	0.1495	0.2021	0.53	0.3826	0.1921		One- or two-tailed P value?	Two-tailed			One- or two-tailed P value?	Two-tailed			One- or two-tailed P value?	Two-tailed			One- or two-tailed P value?	Two-tailed			One- or two-tailed P value?	Two-tailed			One- or two-tailed P value?	Two-tailed			One- or two-tailed P value?	Two-tailed
												Std. Error of Mean	0.1059	0.2282	0.0724	0.1031	0.2267	0.0863	0.1167	0.306	0.2209	0.1109		Welch-corrected t, df	t=1.863, df=2.823			Welch-corrected t, df	t=5.100, df=3.534			Welch-corrected t, df	t=4.559, df=3.997			Welch-corrected t, df	t=3.429, df=2.833			Welch-corrected t, df	t=4.839, df=3.843			Welch-corrected t, df	t=2.167, df=2.895			Welch-corrected t, df	t=1.271, df=3.996
	Brown-Forsythe ANOVA test
	F* (DFn, DFd)	3.241 (9.000, 10.94)																						How big is the difference?				How big is the difference?				How big is the difference?				How big is the difference?				How big is the difference?				How big is the difference?				How big is the difference?
	P value	0.0353																						Mean of column A	2.537			Mean of column A	2.537			Mean of column A	2.537			Mean of column A	2.537			Mean of column A	2.537			Mean of column A	2.069			Mean of column A	2.069
	P value summary	*																						Mean of column B	2.069			Mean of column B	1.883			Mean of column B	1.863			Mean of column B	1.679			Mean of column B	1.876			Mean of column B	1.519			Mean of column B	1.665
	Significant diff. among means (P < 0.05)?	Yes																						Difference between means (B - A) ± SEM	-0.4688 ± 0.2516			Difference between means (B - A) ± SEM	-0.6542 ± 0.1283			Difference between means (B - A) ± SEM	-0.6740 ± 0.1478			Difference between means (B - A) ± SEM	-0.8580 ± 0.2503			Difference between means (B - A) ± SEM	-0.6610 ± 0.1366			Difference between means (B - A) ± SEM	-0.5499 ± 0.2537			Difference between means (B - A) ± SEM	-0.4036 ± 0.3176
																								95% confidence interval	-1.299 to 0.3610			95% confidence interval	-1.030 to -0.2787			95% confidence interval	-1.085 to -0.2635			95% confidence interval	-1.682 to -0.03434			95% confidence interval	-1.046 to -0.2756			95% confidence interval	-1.374 to 0.2744			95% confidence interval	-1.286 to 0.4786
	Welch's ANOVA test																							R squared (eta squared)	0.5515			R squared (eta squared)	0.8804			R squared (eta squared)	0.8387			R squared (eta squared)	0.8058			R squared (eta squared)	0.859			R squared (eta squared)	0.6187			R squared (eta squared)	0.2878
	W (DFn, DFd)	3.954 (9.000, 8.091)
	P value	0.0322																						F test to compare variances				F test to compare variances				F test to compare variances				F test to compare variances				F test to compare variances				F test to compare variances				F test to compare variances
	P value summary	*																						F, DFn, Dfd	4.644, 2, 2			F, DFn, Dfd	2.140, 2, 2			F, DFn, Dfd	1.054, 2, 2			F, DFn, Dfd	4.584, 2, 2			F, DFn, Dfd	1.506, 2, 2			F, DFn, Dfd	4.232, 2, 2			F, DFn, Dfd	1.067, 2, 2
	Significant diff. among means (P < 0.05)?	Yes																						P value	0.3544			P value	0.637			P value	0.9737			P value	0.3581			P value	0.7981			P value	0.3823			P value	0.9674
																								P value summary	ns			P value summary	ns			P value summary	ns			P value summary	ns			P value summary	ns			P value summary	ns			P value summary	ns
	Data summary																							Significantly different (P < 0.05)?	No			Significantly different (P < 0.05)?	No			Significantly different (P < 0.05)?	No			Significantly different (P < 0.05)?	No			Significantly different (P < 0.05)?	No			Significantly different (P < 0.05)?	No			Significantly different (P < 0.05)?	No
	Number of treatments (columns)	10
	Number of values (total)	30																						Data analyzed				Data analyzed				Data analyzed				Data analyzed				Data analyzed				Data analyzed				Data analyzed
																								Sample size, column A	3			Sample size, column A	3			Sample size, column A	3			Sample size, column A	3			Sample size, column A	3			Sample size, column A	3			Sample size, column A	3
																								Sample size, column B	3			Sample size, column B	3			Sample size, column B	3			Sample size, column B	3			Sample size, column B	3			Sample size, column B	3			Sample size, column B	3

## Sheet: Fig 4A
	Time (min)	shControl	shCCDC66-gradual	shCCDC66-combined	shCCDC66-instant
	0	1.8779	2.1594	1.6	2.378
	4	1.8499	2.1215	1.56	2.0918
	8	1.8495	2.2398	1.55	1.6063
	12	1.8401	2.1623	1.5	1.6835
	16	1.8232	1.964	1.53	1.7762
	20	1.8229	2.0752	1.51	1.6072
	24	1.7947	2.1465	1.5	1.6294
	28	1.775	2.2811	1.52	0.8946
	32	1.7683	2.138	1.49	0.7177
	36	1.7652	2.2687	1.51	0.462
	40	1.7067	2.1554	1.48	0.385
	44	1.6824	2.0293	1.48	0.4076
	48	1.6563	1.9532	1.49	0.2953
	52	1.6362	1.9139	1.48	0.1
	56	1.6297	1.9403	1.485	0.08
	60	1.632	1.7859	1.42	0
	64	1.6192	1.638	1.4
	68	1.5959	1.6038	1.4015
	72	1.6007	1.5933	1.3927
	76	1.6008	1.6341	1.2884
	80	1.6004	1.6577	1.1078
	84	1.6	1.6519	0.9114
	88	1.5946	1.5468	0.946
	92	1.589	1.4749	0.9441
	96	1.5966	1.4844	0.9375
	100	1.5894	1.5054	0.8919
	104	1.5861	1.5571	0.8806
	108	1.5487	1.5473	0.885
	112	1.5735	1.534	0.8538
	116	1.5336	1.5715	0.8171
	120	1.5006	1.5111	0.841
	124	1.5145	1.5311	0.8204
	128	1.4081	1.4935	0.825
	132	1.3809	1.4062	0.814
	136	1.3896	1.4666	0.81
	140	1.3378	1.4451	0.802
	144	1.3479	1.4524	0.785
	148	1.3181	1.4026	0.761
	152	1.2952	1.2956	0.739
	156	1.262	1.2806	0.72
	160	1.233	1.3702	0.3927
	164	1.2238	1.3772	0.2529
	168	1.2155	1.3733	0.3
	172	1.2284	1.326	0.25
	176	1.205	1.4092	0.1875
	180	1.1952	1.3967	0.1875
	184	1.1424	1.0784	0.1375
	188	1.1432	1.1133	0.125
	192	1.1045	1.0849	0.1125
	196	1.0758	0.8443	0.075
	200	1.0391	0.8884	0.0625
	204	1.0295	0.9779	0.0312
	208	0.9986	0.8253	0
	212	0.9983	0.7209
	216	0.923	0.7533
	220	0.938	0.5975
	224	0.8916	0.5949
	228	0.8579	0.7228
	232	0.847	0.7421
	236	0.8544	0.7511
	240	0.8419	0.8091
	244	0.8197	0.6039
	248	0.7716	0.7999
	252	0.7889	0.7288
	256	0.7509	0.7659
	260	0.7552	0.6913
	264	0.725	0.5607
	268	0.7176	0.6549
	272	0.7115	0.5362
	276	0.7287	0.5807
	280	0.7024	0.5701
	284	0.6795	0.5586
	288	0.6466	0.4344
	292	0.6117	0.4389
	296	0.5861	0.4016
	300	0.5587	0.4
	304	0.505	0.401
	308	0.4918	0.398
	312	0.4857	0.39
	316	0.4628	0.4
	320	0.4339	0.398
	324	0.395	0.398
	328	0.3467	0.39
	332	0.316	0.39
	336	0.3012	0
	340	0.3303
	344	0.2599
	348	0.2075
	352	0.2303
	356	0.2151
	360

[truncated: 42 more sheets: Fig 4B, Fig 4C, Fig 4D, Fig 6C, Fig 6E, Fig 6F, Fig 6H, Fig 7B, Fig 7C, Fig 7D, Fig 7E, Fig 7F, Fig 7G, Fig 8B, Fig 8C, Fig 8D, Fig 8F, Fig 8G, Fig S1C, Fig S1D …]
